# Supplementary material for: Interactions between folate intake and genetic predictors of gene expression levels associated with colorectal cancer risk
Source: Sci Rep. 2022 Nov 7;12:18852. doi: 10.1038/s41598-022-23451-y (PMC9640550; doi:10.1038/s41598-022-23451-y)
Supplement: Supplementary file 1 — Supplementary Information 1. [file 41598_2022_23451_MOESM1_ESM.csv]

rsid	snpname	geneid	genename	inGIGS	effIsCountGIGS	effIsRefGIGS	inHRC	effIsCountHRC	effIsRefHRC	chr	CTweight	CTR2
rs2879570	10:53132028	ENSG00000148584.10	A1CF	1	1	0	1	1	0	10	-0.1444984655	0.0368508149552
rs11006200	10:52339780	ENSG00000148584.10	A1CF	1	1	0	1	1	0	10	-0.0105110997	0.0368508149552
rs10823327	10:53405998	ENSG00000148584.10	A1CF	1	1	0	1	1	0	10	-0.0064463023	0.0368508149552
rs188263584	10:51936126	ENSG00000148584.10	A1CF	0	0	0	0	0	0	10	0.0053828447	0.0368508149552
rs10998900	10:53445762	ENSG00000148584.10	A1CF	1	1	0	1	1	0	10	0.0027588609	0.0368508149552
rs10825780	10:52109375	ENSG00000148584.10	A1CF	1	1	0	1	1	0	10	-0.0822057319	0.0368508149552
rs80084170	10:52524950	ENSG00000148584.10	A1CF	0	0	0	0	0	0	10	0.0152123429	0.0368508149552
rs2574975	10:52119297	ENSG00000148584.10	A1CF	1	1	0	1	1	0	10	0.0044778239	0.0368508149552
rs7072826	10:52337406	ENSG00000148584.10	A1CF	1	1	0	1	1	0	10	-0.010823994	0.0368508149552
rs10822648	10:53063572	ENSG00000148584.10	A1CF	1	1	0	1	1	0	10	0.0091481063	0.0368508149552
rs12779926	10:53603930	ENSG00000148584.10	A1CF	1	1	0	1	1	0	10	-0.0018342315	0.0368508149552
rs1008716	10:52045632	ENSG00000148584.10	A1CF	1	1	0	1	1	0	10	-0.0176046046	0.0368508149552
rs12247820	10:53602190	ENSG00000148584.10	A1CF	1	1	0	1	1	0	10	-0.0246802036	0.0368508149552
rs211084	10:53104045	ENSG00000148584.10	A1CF	1	1	0	1	1	0	10	0.0134530739	0.0368508149552
rs1189326	10:53131697	ENSG00000148584.10	A1CF	1	1	0	1	1	0	10	-0.0173456981	0.0368508149552
rs7922491	10:53493473	ENSG00000148584.10	A1CF	1	1	0	1	1	0	10	-0.1871561896	0.0368508149552
rs7098049	10:52474868	ENSG00000148584.10	A1CF	1	1	0	1	1	0	10	0.0475723117	0.0368508149552
rs7907496	10:53079196	ENSG00000148584.10	A1CF	1	1	0	1	1	0	10	0.0182291645	0.0368508149552
rs7917698	10:53076240	ENSG00000148584.10	A1CF	1	1	0	1	1	0	10	0.0187741526	0.0368508149552
rs11006197	10:52339023	ENSG00000148584.10	A1CF	1	1	0	1	1	0	10	-0.0108094943	0.0368508149552
rs10762176	10:53244090	ENSG00000148584.10	A1CF	1	1	0	1	1	0	10	0.0111823977	0.0368508149552
rs7099133	10:52349242	ENSG00000148584.10	A1CF	1	1	0	1	1	0	10	-0.0827603745	0.0368508149552
rs7911086	10:53402481	ENSG00000148584.10	A1CF	1	1	0	1	1	0	10	-0.0034234616	0.0368508149552
rs17496403	10:52350814	ENSG00000148584.10	A1CF	1	1	0	1	1	0	10	-0.0100307881	0.0368508149552
rs16916483	10:53060905	ENSG00000148584.10	A1CF	1	1	0	1	1	0	10	0.0139869602	0.0368508149552
rs7078670	10:53365163	ENSG00000148584.10	A1CF	1	1	0	1	1	0	10	-0.0084036755	0.0368508149552
rs71508066	10:52834982	ENSG00000148584.10	A1CF	1	1	0	1	1	0	10	-0.1271659895	0.0368508149552
rs7915186	10:53388223	ENSG00000148584.10	A1CF	1	1	0	1	1	0	10	-0.0613044214	0.0368508149552
rs11006237	10:52352177	ENSG00000148584.10	A1CF	1	1	0	1	1	0	10	-0.0096219336	0.0368508149552
rs7912351	10:52112967	ENSG00000148584.10	A1CF	0	0	0	0	0	0	10	-0.0082458188	0.0368508149552
rs140788015	10:53036069	ENSG00000148584.10	A1CF	1	1	0	1	1	0	10	0.2608482878	0.0368508149552
rs56323928	10:52282255	ENSG00000148584.10	A1CF	1	1	0	1	1	0	10	0.0842698633	0.0368508149552
rs10821751	10:52520318	ENSG00000148584.10	A1CF	0	0	0	0	0	0	10	0.0130412264	0.0368508149552
rs7077131	10:52474781	ENSG00000148584.10	A1CF	1	1	0	0	0	0	10	0.0001672719	0.0368508149552
rs1326250	10:53244911	ENSG00000148584.10	A1CF	1	1	0	1	1	0	10	0.0213299904	0.0368508149552
rs7077665	10:53365208	ENSG00000148584.10	A1CF	1	1	0	1	1	0	10	-0.0871510676	0.0368508149552
rs10762272	10:53406419	ENSG00000148584.10	A1CF	1	1	0	1	1	0	10	-0.0064002946	0.0368508149552
rs10842847	12:9238579	ENSG00000175899.10	A2M	1	1	0	1	1	0	12	-0.0012840675	0.0790280095683
rs10842898	12:9262289	ENSG00000175899.10	A2M	1	1	0	1	1	0	12	-0.1737090333	0.0790280095683
rs11044349	12:8423079	ENSG00000175899.10	A2M	1	1	0	0	0	0	12	-0.069691825	0.0790280095683
rs6487679	12:9371332	ENSG00000175899.10	A2M	1	1	0	1	1	0	12	-0.0045702085	0.0790280095683
rs2193006	12:9236590	ENSG00000175899.10	A2M	1	1	0	1	1	0	12	-0.0072102126	0.0790280095683
rs10844866	12:9971723	ENSG00000175899.10	A2M	1	1	0	1	1	0	12	0.0011107265	0.0790280095683
rs74530976	12:10240124	ENSG00000175899.10	A2M	0	0	0	0	0	0	12	-0.0023444	0.0790280095683
rs61924780	12:8435121	ENSG00000175899.10	A2M	1	1	0	1	1	0	12	0.0347263804	0.0790280095683
rs11048839	12:9238902	ENSG00000175899.10	A2M	1	1	0	1	1	0	12	-0.0012130963	0.0790280095683
rs2114850	12:9371682	ENSG00000175899.10	A2M	1	1	0	1	1	0	12	0.0124568315	0.0790280095683
rs4883082	12:8364042	ENSG00000175899.10	A2M	1	1	0	0	0	0	12	-0.1171486344	0.0790280095683
rs11053384	12:9985494	ENSG00000175899.10	A2M	1	1	0	1	1	0	12	-0.0580027481	0.0790280095683
rs226382	12:9266277	ENSG00000175899.10	A2M	1	1	0	1	1	0	12	-0.088238484	0.0790280095683
rs55878220	12:9562444	ENSG00000175899.10	A2M	0	0	0	0	0	0	12	-0.0679406664	0.0790280095683
rs7137727	12:8953400	ENSG00000175899.10	A2M	1	1	0	0	0	0	12	-0.0432337937	0.0790280095683
rs10842849	12:9239022	ENSG00000175899.10	A2M	1	1	0	1	1	0	12	-0.0008375223	0.0790280095683
rs7311659	12:8491189	ENSG00000175899.10	A2M	0	0	0	0	0	0	12	0.0826803864	0.0790280095683
rs16918244	12:9398652	ENSG00000175899.10	A2M	1	1	0	1	1	0	12	0.0649841701	0.0790280095683
rs139223232	12:9320130	ENSG00000175899.10	A2M	1	1	0	1	1	0	12	0.1052001476	0.0790280095683
rs7310733	12:8491188	ENSG00000175899.10	A2M	0	0	0	0	0	0	12	0.0081762664	0.0790280095683
rs7312975	12:8619290	ENSG00000175899.10	A2M	1	1	0	0	0	0	12	0.0204300336	0.0790280095683
rs1894819	12:9024775	ENSG00000175899.10	A2M	1	1	0	0	0	0	12	-0.00856153	0.0790280095683
rs4268555	12:8646485	ENSG00000175899.10	A2M	1	1	0	1	1	0	12	0.0070850941	0.0790280095683
rs1805739	12:9077269	ENSG00000175899.10	A2M	1	1	0	1	1	0	12	-0.0354432602	0.0790280095683
rs55859628	12:9562438	ENSG00000175899.10	A2M	0	0	0	0	0	0	12	-0.0016764076	0.0790280095683
rs4764001	12:9979011	ENSG00000175899.10	A2M	1	1	0	1	1	0	12	-0.1144940575	0.0790280095683
rs111252954	12:9722585	ENSG00000175899.10	A2M	0	0	0	0	0	0	12	0.1044954668	0.0790280095683
rs12818290	12:8749629	ENSG00000175899.10	A2M	1	1	0	1	1	0	12	-0.0109930142	0.0790280095683
rs4457829	12:8619337	ENSG00000175899.10	A2M	1	1	0	0	0	0	12	0.0015709971	0.0790280095683
rs1805740	12:9075014	ENSG00000175899.10	A2M	1	1	0	1	1	0	12	0.0035905341	0.0790280095683
rs12371614	12:9973276	ENSG00000175899.10	A2M	1	1	0	1	1	0	12	-0.0698974731	0.0790280095683
rs75759163	12:9569100	ENSG00000175899.10	A2M	0	0	0	0	0	0	12	-0.0265858448	0.0790280095683
rs10841847	12:8687812	ENSG00000175899.10	A2M	1	1	0	1	1	0	12	0.0010364829	0.0790280095683
rs9669487	12:9034012	ENSG00000175899.10	A2M	1	1	0	1	1	0	12	-0.0570796811	0.0790280095683
rs182250736	12:8590093	ENSG00000175899.10	A2M	0	0	0	0	0	0	12	0.0910886181	0.0790280095683
rs226415	12:9239234	ENSG00000175899.10	A2M	1	1	0	1	1	0	12	-0.0899650386	0.0790280095683
rs6487209	12:8647555	ENSG00000175899.10	A2M	1	1	0	1	1	0	12	0.0577844841	0.0790280095683
rs1017302	12:9367402	ENSG00000175899.10	A2M	1	1	0	1	1	0	12	-0.0018562817	0.0790280095683
rs56350303	12:10181396	ENSG00000175899.10	A2M	1	1	0	1	1	0	12	0.0024995482	0.0790280095683
rs7962701	12:8373444	ENSG00000175899.10	A2M	1	1	0	1	1	0	12	0.0683393066	0.0790280095683
rs2714133	12:8491901	ENSG00000175899.10	A2M	1	1	0	0	0	0	12	0.0438657558	0.0790280095683
rs2377744	12:9323453	ENSG00000175899.10	A2M	1	1	0	1	1	0	12	0.0175167683	0.0790280095683
rs10734765	12:9369385	ENSG00000175899.10	A2M	1	1	0	1	1	0	12	-0.0039818703	0.0790280095683
rs2232548	12:9985915	ENSG00000175899.10	A2M	1	1	0	1	1	0	12	-0.0554570867	0.0790280095683
rs77758061	12:9388842	ENSG00000175899.10	A2M	1	1	0	1	1	0	12	0.167976686	0.0790280095683
rs7980678	12:8748396	ENSG00000175899.10	A2M	1	1	0	1	1	0	12	-0.0119626662	0.0790280095683
rs7298108	12:9376168	ENSG00000175899.10	A2M	1	1	0	1	1	0	12	-0.0108746243	0.0790280095683
rs12755414	1:33838748	ENSG00000184389.8	A3GALT2	1	1	0	1	1	0	1	0.004022243	0.102396198684
rs10914726	1:33912797	ENSG00000184389.8	A3GALT2	1	1	0	1	1	0	1	0.0064126388	0.102396198684
rs10914725	1:33910142	ENSG00000184389.8	A3GALT2	1	1	0	1	1	0	1	0.0045483935	0.102396198684
rs10914722	1:33909143	ENSG00000184389.8	A3GALT2	1	1	0	1	1	0	1	0.0096434648	0.102396198684
rs10914721	1:33909051	ENSG00000184389.8	A3GALT2	1	1	0	1	1	0	1	0.0083014474	0.102396198684
rs10914720	1:33908857	ENSG00000184389.8	A3GALT2	1	1	0	1	1	0	1	0.0066401807	0.102396198684
rs12047904	1:33904609	ENSG00000184389.8	A3GALT2	1	1	0	1	1	0	1	0.0057261057	0.102396198684
rs2336120	1:33859399	ENSG00000184389.8	A3GALT2	1	1	0	1	1	0	1	0.006419938	0.102396198684
rs11577204	1:33835555	ENSG00000184389.8	A3GALT2	1	1	0	1	1	0	1	0.0002587912	0.102396198684
rs7542777	1:33788884	ENSG00000184389.8	A3GALT2	1	1	0	1	1	0	1	0.1634144087	0.102396198684
rs10914708	1:33890480	ENSG00000184389.8	A3GALT2	1	1	0	1	1	0	1	0.0065145965	0.102396198684
rs11590395	1:33899014	ENSG00000184389.8	A3GALT2	1	1	0	1	1	0	1	0.0059385529	0.102396198684
rs7526581	1:33848639	ENSG00000184389.8	A3GALT2	1	1	0	1	1	0	1	0.0041783491	0.102396198684
rs72662073	1:34168403	ENSG00000184389.8	A3GALT2	1	1	0	1	1	0	1	-0.0021295434	0.102396198684
rs12045843	1:33902084	ENSG00000184389.8	A3GALT2	1	1	0	1	1	0	1	0.0058313367	0.102396198684
rs12127677	1:34516663	ENSG00000184389.8	A3GALT2	1	1	0	1	1	0	1	-0.0671244757	0.102396198684
rs10914719	1:33907164	ENSG00000184389.8	A3GALT2	1	1	0	1	1	0	1	0.006298987	0.102396198684
rs10914716	1:33905230	ENSG00000184389.8	A3GALT2	1	1	0	1	1	0	1	0.0056922494	0.102396198684
rs10914717	1:33906146	ENSG00000184389.8	A3GALT2	1	1	0	1	1	0	1	0.0841645183	0.102396198684
rs10914715	1:33902510	ENSG00000184389.8	A3GALT2	1	1	0	1	1	0	1	0.0058319503	0.102396198684
rs12047004	1:33903874	ENSG00000184389.8	A3GALT2	1	1	0	1	1	0	1	0.005767473	0.102396198684
rs72662069	1:34159114	ENSG00000184389.8	A3GALT2	1	1	0	1	1	0	1	-0.0041101116	0.102396198684
rs11582531	1:34628257	ENSG00000184389.8	A3GALT2	1	1	0	1	1	0	1	0.174332894	0.102396198684
rs12729694	1:33907531	ENSG00000184389.8	A3GALT2	1	1	0	1	1	0	1	0.0063332559	0.102396198684
rs6699152	1:33862294	ENSG00000184389.8	A3GALT2	1	1	0	1	1	0	1	0.0047910571	0.102396198684
rs12727428	1:33833994	ENSG00000184389.8	A3GALT2	1	1	0	1	1	0	1	0.0072176456	0.102396198684
rs942484	1:33908146	ENSG00000184389.8	A3GALT2	1	1	0	1	1	0	1	0.0063855243	0.102396198684
rs942483	1:33908150	ENSG00000184389.8	A3GALT2	1	1	0	1	1	0	1	0.0063640318	0.102396198684
rs181260974	1:33075816	ENSG00000184389.8	A3GALT2	1	1	0	0	0	0	1	0.1462525044	0.102396198684
rs1998623	1:33893290	ENSG00000184389.8	A3GALT2	1	1	0	1	1	0	1	0.0064211239	0.102396198684
rs10429860	1:33839591	ENSG00000184389.8	A3GALT2	1	1	0	1	1	0	1	0.0042648645	0.102396198684
rs7521996	1:33909830	ENSG00000184389.8	A3GALT2	1	1	0	1	1	0	1	0.0038392736	0.102396198684
rs9943211	1:34215907	ENSG00000184389.8	A3GALT2	1	1	0	1	1	0	1	0.0006211702	0.102396198684
rs6673519	1:33815778	ENSG00000184389.8	A3GALT2	1	1	0	1	1	0	1	0.00825631	0.102396198684
rs10914695	1:33848135	ENSG00000184389.8	A3GALT2	1	1	0	1	1	0	1	0.0042870063	0.102396198684
rs11585856	1:33849549	ENSG00000184389.8	A3GALT2	1	1	0	1	1	0	1	0.004011234	0.102396198684
rs12728732	1:33868977	ENSG00000184389.8	A3GALT2	1	1	0	1	1	0	1	0.0066952856	0.102396198684
rs12032426	1:33906855	ENSG00000184389.8	A3GALT2	1	1	0	1	1	0	1	0.0063082485	0.102396198684
rs12723492	1:33840350	ENSG00000184389.8	A3GALT2	1	1	0	1	1	0	1	0.0042298124	0.102396198684
rs55798295	1:33916545	ENSG00000184389.8	A3GALT2	1	1	0	1	1	0	1	-0.0086086818	0.102396198684
rs10914687	1:33813755	ENSG00000184389.8	A3GALT2	1	1	0	1	1	0	1	0.0396993405	0.102396198684
rs11581218	1:33853308	ENSG00000184389.8	A3GALT2	1	1	0	1	1	0	1	0.0066003431	0.102396198684
rs12755782	1:33838968	ENSG00000184389.8	A3GALT2	1	1	0	1	1	0	1	0.0069234731	0.102396198684
rs519370	1:34189917	ENSG00000184389.8	A3GALT2	1	1	0	1	1	0	1	0.0134281653	0.102396198684
rs12750345	1:33318869	ENSG00000184389.8	A3GALT2	0	0	0	0	0	0	1	-0.0237534034	0.102396198684
rs10914815	1:34391498	ENSG00000184389.8	A3GALT2	1	1	0	1	1	0	1	0.0562912092	0.102396198684
rs10914817	1:34394259	ENSG00000184389.8	A3GALT2	1	1	0	1	1	0	1	0.0308759136	0.102396198684
rs10914816	1:34392843	ENSG00000184389.8	A3GALT2	1	1	0	1	1	0	1	0.0721774174	0.102396198684
rs1372279	1:34233391	ENSG00000184389.8	A3GALT2	1	1	0	1	1	0	1	-0.1106329371	0.102396198684
rs12733528	1:33835392	ENSG00000184389.8	A3GALT2	1	1	0	1	1	0	1	0.0040380583	0.102396198684
rs6675371	1:33862037	ENSG00000184389.8	A3GALT2	1	1	0	1	1	0	1	0.0038910342	0.102396198684
rs12028589	1:33840524	ENSG00000184389.8	A3GALT2	1	1	0	1	1	0	1	0.0067989563	0.102396198684
rs561207	1:34475200	ENSG00000184389.8	A3GALT2	1	1	0	1	1	0	1	-0.0603550467	0.102396198684
rs12025675	1:33912754	ENSG00000184389.8	A3GALT2	1	1	0	1	1	0	1	0.0032222439	0.102396198684
rs12033491	1:33869340	ENSG00000184389.8	A3GALT2	1	1	0	1	1	0	1	0.0065323859	0.102396198684
rs17475424	1:33889331	ENSG00000184389.8	A3GALT2	1	1	0	1	1	0	1	0.006553065	0.102396198684
rs4074172	1:33825300	ENSG00000184389.8	A3GALT2	1	1	0	1	1	0	1	0.003862377	0.102396198684
rs12047515	1:32908457	ENSG00000184389.8	A3GALT2	1	1	0	1	1	0	1	-0.0023812154	0.102396198684
rs1570688	1:33908066	ENSG00000184389.8	A3GALT2	1	1	0	1	1	0	1	0.0063908869	0.102396198684
rs12754594	1:33838924	ENSG00000184389.8	A3GALT2	1	1	0	1	1	0	1	0.0069101929	0.102396198684
rs10429859	1:33839541	ENSG00000184389.8	A3GALT2	1	1	0	1	1	0	1	0.0069501588	0.102396198684
rs12043497	1:33824511	ENSG00000184389.8	A3GALT2	1	1	0	1	1	0	1	0.0078871468	0.102396198684
rs12043842	1:33858796	ENSG00000184389.8	A3GALT2	1	1	0	1	1	0	1	0.0039649351	0.102396198684
rs11585701	1:34259303	ENSG00000184389.8	A3GALT2	1	1	0	0	0	0	1	0.0351585352	0.102396198684
rs12026290	1:33820134	ENSG00000184389.8	A3GALT2	1	1	0	1	1	0	1	0.007604271	0.102396198684
rs1067145	1:33573278	ENSG00000184389.8	A3GALT2	1	1	0	1	1	0	1	0.1127627706	0.102396198684
rs12027514	1:33902273	ENSG00000184389.8	A3GALT2	1	1	0	1	1	0	1	0.0062327061	0.102396198684
rs1570689	1:33908313	ENSG00000184389.8	A3GALT2	1	1	0	1	1	0	1	0.0063599434	0.102396198684
rs1570686	1:33905877	ENSG00000184389.8	A3GALT2	1	1	0	1	1	0	1	0.0062222566	0.102396198684
rs72889862	1:33777257	ENSG00000184389.8	A3GALT2	1	1	0	1	1	0	1	0.1641266127	0.102396198684
rs12144474	1:32913807	ENSG00000184389.8	A3GALT2	1	1	0	1	1	0	1	-0.0728281326	0.102396198684
rs6798385	3:137865326	ENSG00000118017.3	A4GNT	1	1	0	1	1	0	3	0.00730882	0.21258807552
rs7624491	3:137085141	ENSG00000118017.3	A4GNT	1	1	0	1	1	0	3	-0.102790409	0.21258807552
rs56057913	3:137829041	ENSG00000118017.3	A4GNT	1	1	0	1	1	0	3	0.279477142	0.21258807552
rs6804883	3:137751136	ENSG00000118017.3	A4GNT	1	1	0	1	1	0	3	0.017162251	0.21258807552
rs7627226	3:137824569	ENSG00000118017.3	A4GNT	1	1	0	1	1	0	3	0.103634833	0.21258807552
rs138028137	3:137825073	ENSG00000118017.3	A4GNT	1	1	0	1	1	0	3	0.102654719	0.21258807552
rs7622521	3:137827367	ENSG00000118017.3	A4GNT	1	1	0	1	1	0	3	0.089288001	0.21258807552
rs2622743	3:137858030	ENSG00000118017.3	A4GNT	1	1	0	1	1	0	3	0.020717452	0.21258807552
rs2622742	3:137858860	ENSG00000118017.3	A4GNT	1	1	0	1	1	0	3	0.021012618	0.21258807552
rs2622744	3:137856784	ENSG00000118017.3	A4GNT	1	1	0	1	1	0	3	0.020759926	0.21258807552
rs76446309	3:137052288	ENSG00000118017.3	A4GNT	1	1	0	1	1	0	3	0.001563727	0.21258807552
rs2724714	3:137873177	ENSG00000118017.3	A4GNT	1	1	0	1	1	0	3	0.022023708	0.21258807552
rs2724711	3:137854796	ENSG00000118017.3	A4GNT	1	1	0	1	1	0	3	0.046449211	0.21258807552
rs6809266	3:137865211	ENSG00000118017.3	A4GNT	1	1	0	1	1	0	3	0.021391063	0.21258807552
rs4678363	3:137368142	ENSG00000118017.3	A4GNT	1	1	0	1	1	0	3	0.021564358	0.21258807552
rs2622699	3:137849280	ENSG00000118017.3	A4GNT	1	1	0	1	1	0	3	0.05508997	0.21258807552
rs9864090	3:137870554	ENSG00000118017.3	A4GNT	1	1	0	1	1	0	3	0.000500424	0.21258807552
rs2345268	3:137300391	ENSG00000118017.3	A4GNT	1	1	0	1	1	0	3	0.078458406	0.21258807552
rs201730	3:137497644	ENSG00000118017.3	A4GNT	0	0	0	0	0	0	3	-0.041487268	0.21258807552
rs7430414	3:137877676	ENSG00000118017.3	A4GNT	1	1	0	1	1	0	3	0.012848162	0.21258807552
rs6801371	3:137874918	ENSG00000118017.3	A4GNT	1	1	0	1	1	0	3	0.021015887	0.21258807552
rs2219936	3:137855138	ENSG00000118017.3	A4GNT	1	1	0	1	1	0	3	0.00105498	0.21258807552
rs7613558	3:137848668	ENSG00000118017.3	A4GNT	1	1	0	1	1	0	3	0.012227283	0.21258807552
rs2724692	3:137851198	ENSG00000118017.3	A4GNT	1	1	0	1	1	0	3	0.060579622	0.21258807552
rs2724690	3:137848709	ENSG00000118017.3	A4GNT	1	1	0	1	1	0	3	0.014142129	0.21258807552
rs2724691	3:137850003	ENSG00000118017.3	A4GNT	1	1	0	1	1	0	3	0.047367194	0.21258807552
rs12831815	12:53367972	ENSG00000094914.8	AAAS	0	0	0	0	0	0	12	0.0011043677	0.0220036483266
rs113820735	12:53260310	ENSG00000094914.8	AAAS	1	1	0	1	1	0	12	0.0505486706	0.0220036483266
rs11170812	12:54500825	ENSG00000094914.8	AAAS	1	1	0	0	0	0	12	0.0280377377	0.0220036483266
rs144439835	12:53423393	ENSG00000094914.8	AAAS	1	1	0	1	1	0	12	0.0461756769	0.0220036483266
rs11170505	12:53726286	ENSG00000094914.8	AAAS	1	1	0	1	1	0	12	0.1334542911	0.0220036483266
rs10747673	12:53755212	ENSG00000094914.8	AAAS	1	1	0	1	1	0	12	0.0640979092	0.0220036483266
rs10747663	12:53697650	ENSG00000094914.8	AAAS	1	1	0	0	0	0	12	0.0733343506	0.0220036483266
rs139402941	12:54044050	ENSG00000094914.8	AAAS	0	0	0	0	0	0	12	-0.0939018056	0.0220036483266
rs7139272	12:53722128	ENSG00000094914.8	AAAS	1	1	0	1	1	0	12	0.0758676381	0.0220036483266
rs12311240	12:54554363	ENSG00000094914.8	AAAS	1	1	0	1	1	0	12	-0.0236531863	0.0220036483266
rs2131161	12:53286052	ENSG00000094914.8	AAAS	1	1	0	1	1	0	12	0.0618310967	0.0220036483266
rs34490040	12:54489051	ENSG00000094914.8	AAAS	1	1	0	1	1	0	12	0.0808030536	0.0220036483266
rs118078653	12:53754035	ENSG00000094914.8	AAAS	1	1	0	1	1	0	12	-0.3424959645	0.0220036483266
rs73097123	12:52799286	ENSG00000094914.8	AAAS	1	1	0	1	1	0	12	0.0986229389	0.0220036483266
rs1880891	12:53765628	ENSG00000094914.8	AAAS	1	1	0	1	1	0	12	0.003432407	0.0220036483266
rs117267734	12:53425479	ENSG00000094914.8	AAAS	1	1	0	1	1	0	12	0.0463715786	0.0220036483266
rs4761879	12:52807590	ENSG00000094914.8	AAAS	1	1	0	1	1	0	12	0.1181975925	0.0220036483266
rs138108996	12:53435024	ENSG00000094914.8	AAAS	1	1	0	1	1	0	12	0.0449806398	0.0220036483266
rs641615	12:52912909	ENSG00000094914.8	AAAS	1	1	0	1	1	0	12	-0.0713021744	0.0220036483266
rs10876540	12:54544973	ENSG00000094914.8	AAAS	1	1	0	1	1	0	12	-0.0310451434	0.0220036483266
rs111150450	12:54033382	ENSG00000094914.8	AAAS	0	0	0	0	0	0	12	0.0068483871	0.0220036483266
rs56145523	12:53990206	ENSG00000094914.8	AAAS	1	1	0	1	1	0	12	0.0243774843	0.0220036483266
rs4759232	12:53714290	ENSG00000094914.8	AAAS	0	0	0	1	1	0	12	0.1434616854	0.0220036483266
rs12309211	12:54104032	ENSG00000094914.8	AAAS	1	1	0	1	1	0	12	0.0285212575	0.0220036483266
rs72648114	12:53753665	ENSG00000094914.8	AAAS	1	1	0	1	1	0	12	0.0033092889	0.0220036483266
rs624807	12:53025327	ENSG00000094914.8	AAAS	1	1	0	1	1	0	12	-0.0392154185	0.0220036483266
rs4103570	12:54478526	ENSG00000094914.8	AAAS	1	1	0	1	1	0	12	0.0073003072	0.0220036483266
rs641621	12:52912906	ENSG00000094914.8	AAAS	1	1	0	1	1	0	12	-0.0303546449	0.0220036483266
rs7311352	12:53726388	ENSG00000094914.8	AAAS	1	1	0	1	1	0	12	0.1365903284	0.0220036483266
rs10783567	12:53705703	ENSG00000094914.8	AAAS	1	1	0	1	1	0	12	0.0074960858	0.0220036483266
rs7135445	12:54546815	ENSG00000094914.8	AAAS	1	1	0	1	1	0	12	-0.0108528628	0.0220036483266
rs4020136	12:54033394	ENSG00000094914.8	AAAS	0	0	0	0	0	0	12	-0.0007952872	0.0220036483266
rs12309164	12:54103974	ENSG00000094914.8	AAAS	1	1	0	1	1	0	12	0.0549325637	0.0220036483266
rs7136158	12:54547210	ENSG00000094914.8	AAAS	1	1	0	1	1	0	12	-0.0007255042	0.0220036483266
rs143346373	12:54514377	ENSG00000094914.8	AAAS	1	1	0	1	1	0	12	-0.017474575	0.0220036483266
rs17747998	12:53401680	ENSG00000094914.8	AAAS	1	1	0	1	1	0	12	-0.0168702768	0.0220036483266
rs6580944	12:53698746	ENSG00000094914.8	AAAS	1	1	0	0	0	0	12	0.0722781178	0.0220036483266
rs61928076	12:53730164	ENSG00000094914.8	AAAS	1	1	0	1	1	0	12	0.000483427	0.0220036483266
rs78075003	12:53333722	ENSG00000094914.8	AAAS	1	1	0	1	1	0	12	0.0122557185	0.0220036483266
rs7306748	12:53922403	ENSG00000094914.8	AAAS	1	1	0	1	1	0	12	0.0840984114	0.0220036483266
rs74839162	3:152514490	ENSG00000114771.9	AADAC	1	1	0	1	1	0	3	-0.4144280406	0.278844977529
rs56305565	3:151482049	ENSG00000114771.9	AADAC	1	1	0	1	1	0	3	0.0196434092	0.278844977529
rs12152279	3:151493391	ENSG00000114771.9	AADAC	1	1	0	1	1	0	3	0.0239832152	0.278844977529
rs77255233	3:151642457	ENSG00000114771.9	AADAC	1	1	0	1	1	0	3	-0.0169935379	0.278844977529
rs58792455	3:151005587	ENSG00000114771.9	AADAC	1	1	0	1	1	0	3	-0.0020731168	0.278844977529
rs9834954	3:151287049	ENSG00000114771.9	AADAC	1	1	0	1	1	0	3	-0.049431611	0.278844977529
rs71308409	3:152494973	ENSG00000114771.9	AADAC	1	1	0	1	1	0	3	-0.101019303	0.278844977529
rs74519689	3:151639720	ENSG00000114771.9	AADAC	1	1	0	1	1	0	3	-0.008104652	0.278844977529
rs1961960	3:151496620	ENSG00000114771.9	AADAC	1	1	0	1	1	0	3	0.0244070234	0.278844977529
rs183457137	3:151645278	ENSG00000114771.9	AADAC	1	1	0	1	1	0	3	-0.0129233588	0.278844977529
rs2272476	3:151480332	ENSG00000114771.9	AADAC	1	1	0	1	1	0	3	0.0137795233	0.278844977529
rs78293134	3:151644656	ENSG00000114771.9	AADAC	1	1	0	1	1	0	3	-0.0157769727	0.278844977529
rs6792767	3:151146623	ENSG00000114771.9	AADAC	1	1	0	1	1	0	3	-0.0472581341	0.278844977529
rs625164	3:150750799	ENSG00000114771.9	AADAC	1	1	0	1	1	0	3	0.0022719478	0.278844977529
rs75800889	3:151523516	ENSG00000114771.9	AADAC	1	1	0	1	1	0	3	-0.1423109176	0.278844977529
rs73166926	3:151495239	ENSG00000114771.9	AADAC	1	1	0	1	1	0	3	0.0798282314	0.278844977529
rs16864487	3:152368386	ENSG00000114771.9	AADAC	1	1	0	1	1	0	3	-0.0007705725	0.278844977529
rs12635922	3:151497832	ENSG00000114771.9	AADAC	1	1	0	1	1	0	3	0.0245984919	0.278844977529
rs9823831	3:151584657	ENSG00000114771.9	AADAC	1	1	0	1	1	0	3	0.0352639477	0.278844977529
rs7632555	3:151588971	ENSG00000114771.9	AADAC	1	1	0	1	1	0	3	-0.01771005	0.278844977529
rs56080392	3:151485616	ENSG00000114771.9	AADAC	1	1	0	1	1	0	3	0.0194580317	0.278844977529
rs73164701	3:151483147	ENSG00000114771.9	AADAC	1	1	0	1	1	0	3	0.0196089162	0.278844977529
rs7649833	3:151274346	ENSG00000114771.9	AADAC	1	1	0	1	1	0	3	-0.0248999171	0.278844977529
rs3971191	3:151041513	ENSG00000114771.9	AADAC	1	1	0	1	1	0	3	-0.0177243291	0.278844977529
rs1824063	3:150665536	ENSG00000114771.9	AADAC	1	1	0	1	1	0	3	0.0023964382	0.278844977529
rs55841075	3:151479111	ENSG00000114771.9	AADAC	1	1	0	1	1	0	3	0.0050358267	0.278844977529
rs6775683	3:151480019	ENSG00000114771.9	AADAC	1	1	0	1	1	0	3	0.0095224598	0.278844977529
rs192870349	3:151646711	ENSG00000114771.9	AADAC	1	1	0	1	1	0	3	-0.0044720409	0.278844977529
rs71306552	3:151086525	ENSG00000114771.9	AADAC	0	0	0	0	0	0	3	-0.0368852731	0.278844977529
rs11717127	3:152255353	ENSG00000114771.9	AADAC	1	1	0	1	1	0	3	0.0331706009	0.278844977529
rs10935874	3:151489234	ENSG00000114771.9	AADAC	1	1	0	1	1	0	3	0.0221271401	0.278844977529
rs10935875	3:151489263	ENSG00000114771.9	AADAC	1	1	0	1	1	0	3	0.1559592659	0.278844977529
rs1540776	3:152367825	ENSG00000114771.9	AADAC	1	1	0	1	1	0	3	-0.0058715129	0.278844977529
rs115625616	3:151641658	ENSG00000114771.9	AADAC	1	1	0	1	1	0	3	-0.0155969166	0.278844977529
rs12629779	3:150811647	ENSG00000114771.9	AADAC	1	1	0	1	1	0	3	0.0157504084	0.278844977529
rs3773614	3:150917000	ENSG00000114771.9	AADAC	1	1	0	1	1	0	3	-0.0064228293	0.278844977529
rs9828478	3:151594294	ENSG00000114771.9	AADAC	1	1	0	1	1	0	3	0.008414732	0.278844977529
rs55819321	3:151481952	ENSG00000114771.9	AADAC	1	1	0	1	1	0	3	0.0139512197	0.278844977529
rs4680076	3:150665108	ENSG00000114771.9	AADAC	0	0	0	0	0	0	3	0.043229215	0.278844977529
rs56155810	3:151507013	ENSG00000114771.9	AADAC	1	1	0	1	1	0	3	0.1625800515	0.278844977529
rs12630935	3:151501184	ENSG00000114771.9	AADAC	1	1	0	1	1	0	3	0.0244851713	0.278844977529
rs55657524	3:151501604	ENSG00000114771.9	AADAC	1	1	0	1	1	0	3	0.0251218635	0.278844977529
rs67592173	3:151490297	ENSG00000114771.9	AADAC	1	1	0	1	1	0	3	0.0258042064	0.278844977529
rs62276073	3:151500208	ENSG00000114771.9	AADAC	1	1	0	1	1	0	3	0.0457122987	0.278844977529
rs79241971	3:151641521	ENSG00000114771.9	AADAC	1	1	0	1	1	0	3	-0.0147982721	0.278844977529
rs76741543	3:151645627	ENSG00000114771.9	AADAC	1	1	0	1	1	0	3	-0.0102427846	0.278844977529
rs2870414	3:150920788	ENSG00000114771.9	AADAC	1	1	0	1	1	0	3	-0.0073827454	0.278844977529
rs9856334	3:151291070	ENSG00000114771.9	AADAC	1	1	0	1	1	0	3	-0.0537506937	0.278844977529
rs1456131	3:150657363	ENSG00000114771.9	AADAC	1	1	0	1	1	0	3	0.0737231128	0.278844977529
rs16863091	3:150658604	ENSG00000114771.9	AADAC	1	1	0	1	1	0	3	0.1064424318	0.278844977529
rs66725169	3:150922055	ENSG00000114771.9	AADAC	1	1	0	1	1	0	3	-0.0065712121	0.278844977529
rs3821662	3:151087137	ENSG00000114771.9	AADAC	1	1	0	1	1	0	3	-0.011098494	0.278844977529
rs10513429	3:152368110	ENSG00000114771.9	AADAC	1	1	0	1	1	0	3	-0.0016496656	0.278844977529
rs4679862	3:151291695	ENSG00000114771.9	AADAC	1	1	0	1	1	0	3	-0.0512295853	0.278844977529
rs496888	1:12232806	ENSG00000204518.2	AADACL4	1	1	0	1	1	0	1	0.04350682	0.0268975542224
rs60724200	2:69689319	ENSG00000115977.14	AAK1	1	1	0	0	0	0	2	0.173272998	0.127303413131
rs6752846	2:69740091	ENSG00000115977.14	AAK1	1	1	0	1	1	0	2	-0.054730312	0.127303413131
rs2312209	2:69722115	ENSG00000115977.14	AAK1	1	1	0	1	1	0	2	-0.072326582	0.127303413131
rs10196674	2:68997153	ENSG00000115977.14	AAK1	1	1	0	1	1	0	2	0.052565125	0.127303413131
rs10186440	2:69742484	ENSG00000115977.14	AAK1	1	1	0	1	1	0	2	-0.006101197	0.127303413131
rs6754277	2:69728155	ENSG00000115977.14	AAK1	1	1	0	1	1	0	2	-0.030549777	0.127303413131
rs72941399	11:77717804	ENSG00000087884.10	AAMDC	1	1	0	1	1	0	11	-0.0019753723	0.0293208017748
rs11237355	11:77718032	ENSG00000087884.10	AAMDC	1	1	0	1	1	0	11	0.0129292357	0.0293208017748
rs59555671	11:77243108	ENSG00000087884.10	AAMDC	0	0	0	0	0	0	11	-0.1114794846	0.0293208017748
rs79579240	11:76866587	ENSG00000087884.10	AAMDC	1	1	0	1	1	0	11	-0.0470479344	0.0293208017748
rs59180506	11:76844451	ENSG00000087884.10	AAMDC	1	1	0	1	1	0	11	-0.0065811947	0.0293208017748
rs2372893	11:77715476	ENSG00000087884.10	AAMDC	1	1	0	1	1	0	11	0.0867258059	0.0293208017748
rs2372892	11:77730725	ENSG00000087884.10	AAMDC	1	1	0	1	1	0	11	0.0010249589	0.0293208017748
rs10793270	11:77735144	ENSG00000087884.10	AAMDC	1	1	0	1	1	0	11	0.0028492007	0.0293208017748
rs1149577	11:76545414	ENSG00000087884.10	AAMDC	1	1	0	1	1	0	11	0.0192654219	0.0293208017748
rs1149576	11:76543949	ENSG00000087884.10	AAMDC	1	1	0	1	1	0	11	0.1034415238	0.0293208017748
rs73496542	11:78427386	ENSG00000087884.10	AAMDC	1	1	0	1	1	0	11	-0.2139782983	0.0293208017748
rs11237351	11:77711375	ENSG00000087884.10	AAMDC	1	1	0	1	1	0	11	0.0709160564	0.0293208017748
rs35710434	11:77907744	ENSG00000087884.10	AAMDC	1	1	0	1	1	0	11	0.0234546002	0.0293208017748
rs594574	11:78419823	ENSG00000087884.10	AAMDC	1	1	0	1	1	0	11	-0.0395613948	0.0293208017748
rs1055248	11:77925573	ENSG00000087884.10	AAMDC	1	1	0	1	1	0	11	-0.0413071783	0.0293208017748
rs10501405	11:78465138	ENSG00000087884.10	AAMDC	1	1	0	1	1	0	11	0.1642946943	0.0293208017748
rs1225127	11:76547752	ENSG00000087884.10	AAMDC	1	1	0	1	1	0	11	0.0080050208	0.0293208017748
rs76651507	11:77245497	ENSG00000087884.10	AAMDC	1	1	0	1	1	0	11	-0.0385230824	0.0293208017748
rs1225149	11:76556591	ENSG00000087884.10	AAMDC	0	0	0	0	0	0	11	0.0134760226	0.0293208017748
rs9651740	11:77746118	ENSG00000087884.10	AAMDC	1	1	0	1	1	0	11	0.0754072156	0.0293208017748
rs17137042	11:78424366	ENSG00000087884.10	AAMDC	1	1	0	1	1	0	11	-0.0295482326	0.0293208017748
rs12291915	11:76863710	ENSG00000087884.10	AAMDC	1	1	0	1	1	0	11	-0.0718690006	0.0293208017748
rs868829	11:76847913	ENSG00000087884.10	AAMDC	1	1	0	1	1	0	11	-0.0483216915	0.0293208017748
rs12279496	11:76851831	ENSG00000087884.10	AAMDC	1	1	0	1	1	0	11	-0.0713804154	0.0293208017748
rs112873509	11:77635184	ENSG00000087884.10	AAMDC	1	1	0	1	1	0	11	-0.0565074762	0.0293208017748
rs113803935	11:78213977	ENSG00000087884.10	AAMDC	1	1	0	1	1	0	11	0.0789028055	0.0293208017748
rs148716401	11:77357813	ENSG00000087884.10	AAMDC	0	0	0	0	0	0	11	0.1255122961	0.0293208017748
rs1225144	11:76554248	ENSG00000087884.10	AAMDC	1	1	0	0	0	0	11	0.0471007926	0.0293208017748
rs75380281	11:78143700	ENSG00000087884.10	AAMDC	1	1	0	1	1	0	11	-0.0315101148	0.0293208017748
rs71469580	11:77484459	ENSG00000087884.10	AAMDC	1	1	0	1	1	0	11	-0.0107933667	0.0293208017748
rs4945238	11:77737215	ENSG00000087884.10	AAMDC	1	1	0	1	1	0	11	0.0004393798	0.0293208017748
rs4945236	11:77735537	ENSG00000087884.10	AAMDC	0	0	0	1	1	0	11	0.0022490894	0.0293208017748
rs7942125	11:77727139	ENSG00000087884.10	AAMDC	1	1	0	1	1	0	11	-0.0044315375	0.0293208017748
rs113072797	11:77801350	ENSG00000087884.10	AAMDC	1	1	0	0	0	0	11	0.0157654217	0.0293208017748
rs1225133	11:76552076	ENSG00000087884.10	AAMDC	1	1	0	0	0	0	11	0.0085340818	0.0293208017748
rs6592706	11:76840156	ENSG00000087884.10	AAMDC	1	1	0	1	1	0	11	0.0115112051	0.0293208017748
rs7930865	11:77724674	ENSG00000087884.10	AAMDC	1	1	0	1	1	0	11	-0.0359795959	0.0293208017748
rs7107061	11:77706960	ENSG00000087884.10	AAMDC	1	1	0	1	1	0	11	0.0225582726	0.0293208017748
rs11823760	11:77758818	ENSG00000087884.10	AAMDC	1	1	0	1	1	0	11	0.0194473114	0.0293208017748
rs180734861	11:76933644	ENSG00000087884.10	AAMDC	1	1	0	0	0	0	11	0.1133533607	0.0293208017748
rs731639	11:77741927	ENSG00000087884.10	AAMDC	1	1	0	1	1	0	11	0.0192780551	0.0293208017748
rs74679621	11:78594638	ENSG00000087884.10	AAMDC	1	1	0	1	1	0	11	0.0382814494	0.0293208017748
rs11601778	11:77719708	ENSG00000087884.10	AAMDC	1	1	0	1	1	0	11	-0.0030077423	0.0293208017748
rs597327	11:78437352	ENSG00000087884.10	AAMDC	1	1	0	1	1	0	11	-0.010663477	0.0293208017748
rs57331985	11:77906223	ENSG00000087884.10	AAMDC	1	1	0	1	1	0	11	0.0460421512	0.0293208017748
rs193175244	11:76955321	ENSG00000087884.10	AAMDC	1	1	0	0	0	0	11	0.2833535246	0.0293208017748
rs7928656	11:77727283	ENSG00000087884.10	AAMDC	1	1	0	1	1	0	11	-0.0027684919	0.0293208017748
rs75762009	11:78439639	ENSG00000087884.10	AAMDC	1	1	0	1	1	0	11	-0.1672840612	0.0293208017748
rs191548121	11:76749149	ENSG00000087884.10	AAMDC	0	0	0	0	0	0	11	-0.2075443804	0.0293208017748
rs180897651	11:77357849	ENSG00000087884.10	AAMDC	0	0	0	0	0	0	11	-0.0093589426	0.0293208017748
rs190905442	11:77357846	ENSG00000087884.10	AAMDC	1	1	0	0	0	0	11	-0.0102654955	0.0293208017748
rs11512967	11:76933365	ENSG00000087884.10	AAMDC	1	1	0	0	0	0	11	-0.0351371445	0.0293208017748
rs3737454	11:76868278	ENSG00000087884.10	AAMDC	1	1	0	1	1	0	11	0.0595777952	0.0293208017748
rs75312029	11:77988547	ENSG00000087884.10	AAMDC	1	1	0	1	1	0	11	-0.0968457007	0.0293208017748
rs117824520	11:78298594	ENSG00000087884.10	AAMDC	1	1	0	1	1	0	11	0.0647695067	0.0293208017748
rs3760138	17:74463109	ENSG00000129673.5	AANAT	1	1	0	1	1	0	17	0.057390637	0.060489733205
rs8068268	17:74480151	ENSG00000129673.5	AANAT	1	1	0	1	1	0	17	-0.021028303	0.060489733205
rs9910159	17:74481222	ENSG00000129673.5	AANAT	1	1	0	1	1	0	17	-0.045523885	0.060489733205
rs885140	17:74479814	ENSG00000129673.5	AANAT	1	1	0	1	1	0	17	0.110415777	0.060489733205
rs12948156	17:74458361	ENSG00000129673.5	AANAT	1	1	0	1	1	0	17	-0.002736466	0.060489733205
rs9896500	17:74479264	ENSG00000129673.5	AANAT	1	1	0	1	1	0	17	-0.009160749	0.060489733205
rs112229976	6:44146581	ENSG00000124608.4	AARS2	1	1	0	1	1	0	6	0.1480247	0.21132884862
rs326810	6:44556484	ENSG00000124608.4	AARS2	1	1	0	0	0	0	6	-0.03565748	0.21132884862
rs149741231	6:44872487	ENSG00000124608.4	AARS2	1	1	0	1	1	0	6	-6.294585e-06	0.21132884862
rs72862795	6:44276347	ENSG00000124608.4	AARS2	1	1	0	1	1	0	6	0.1360848	0.21132884862
rs143971522	6:45134152	ENSG00000124608.4	AARS2	1	1	0	1	1	0	6	-0.04287188	0.21132884862
rs9395009	6:44336726	ENSG00000124608.4	AARS2	1	1	0	1	1	0	6	-0.04059716	0.21132884862
rs17209560	6:44281716	ENSG00000124608.4	AARS2	1	1	0	1	1	0	6	0.2099816	0.21132884862
rs56130549	6:44277712	ENSG00000124608.4	AARS2	1	1	0	1	1	0	6	0.1460614	0.21132884862
rs567297	6:44808398	ENSG00000124608.4	AARS2	1	1	0	1	1	0	6	-0.002193977	0.21132884862
rs188748212	6:44181189	ENSG00000124608.4	AARS2	0	0	0	0	0	0	6	0.1478873	0.21132884862
rs68015344	6:43889177	ENSG00000124608.4	AARS2	1	1	0	1	1	0	6	-0.02045339	0.21132884862
rs143106554	6:45252733	ENSG00000124608.4	AARS2	0	0	0	0	0	0	6	0.05345789	0.21132884862
rs1056093	6:44266574	ENSG00000124608.4	AARS2	1	1	0	1	1	0	6	0.09474343	0.21132884862
rs79824640	6:44129484	ENSG00000124608.4	AARS2	1	1	0	1	1	0	6	-0.3928126	0.21132884862
rs672098	6:44810249	ENSG00000124608.4	AARS2	1	1	0	1	1	0	6	-0.002814455	0.21132884862
rs3818685	6:44280281	ENSG00000124608.4	AARS2	1	1	0	1	1	0	6	0.007607743	0.21132884862
rs7740201	6:44524269	ENSG00000124608.4	AARS2	1	1	0	1	1	0	6	-0.08192507	0.21132884862
rs943074	6:43774950	ENSG00000124608.4	AARS2	1	1	0	1	1	0	6	0.005063625	0.21132884862
rs3997623	6:43386073	ENSG00000124608.4	AARS2	0	0	0	0	0	0	6	0.05997418	0.21132884862
rs833059	6:43733902	ENSG00000124608.4	AARS2	1	1	0	1	1	0	6	0.08458928	0.21132884862
rs9472136	6:43810021	ENSG00000124608.4	AARS2	1	1	0	1	1	0	6	0.0378325	0.21132884862
rs324997	6:44284181	ENSG00000124608.4	AARS2	1	1	0	1	1	0	6	-0.04125154	0.21132884862
rs143327200	6:44852183	ENSG00000124608.4	AARS2	1	1	0	1	1	0	6	-0.0004040189	0.21132884862
rs80352821	6:45194177	ENSG00000124608.4	AARS2	1	1	0	1	1	0	6	-2.376918e-06	0.21132884862
rs73733871	6:44185125	ENSG00000124608.4	AARS2	1	1	0	1	1	0	6	0.1510435	0.21132884862
rs111321986	6:44851217	ENSG00000124608.4	AARS2	1	1	0	1	1	0	6	-0.001156667	0.21132884862
rs35863921	6:44608810	ENSG00000124608.4	AARS2	1	1	0	1	1	0	6	0.01076866	0.21132884862
rs73440405	6:44609119	ENSG00000124608.4	AARS2	1	1	0	1	1	0	6	0.01031989	0.21132884862
rs2297393	6:44184719	ENSG00000124608.4	AARS2	1	1	0	1	1	0	6	-0.02990579	0.21132884862
rs504907	6:44865072	ENSG00000124608.4	AARS2	1	1	0	1	1	0	6	-0.0001148707	0.21132884862
rs508494	6:44890760	ENSG00000124608.4	AARS2	1	1	0	1	1	0	6	2.491938e-07	0.21132884862
rs150300067	6:44840339	ENSG00000124608.4	AARS2	1	1	0	0	0	0	6	0.02191915	0.21132884862
rs641340	6:44812511	ENSG00000124608.4	AARS2	1	1	0	1	1	0	6	-0.002453384	0.21132884862
rs137906910	6:44870358	ENSG00000124608.4	AARS2	1	1	0	1	1	0	6	-2.832486e-05	0.21132884862
rs73733613	6:43840587	ENSG00000124608.4	AARS2	1	1	0	1	1	0	6	6.135028e-05	0.21132884862
rs74970833	6:44527509	ENSG00000124608.4	AARS2	1	1	0	1	1	0	6	-0.2041045	0.21132884862
rs142220941	6:43556613	ENSG00000124608.4	AARS2	1	1	0	1	1	0	6	-0.1441953	0.21132884862
rs34881204	6:44609592	ENSG00000124608.4	AARS2	1	1	0	1	1	0	6	0.008282919	0.21132884862
rs9472201	6:44020410	ENSG00000124608.4	AARS2	1	1	0	1	1	0	6	0.03957379	0.21132884862
rs3734700	6:44150486	ENSG00000124608.4	AARS2	1	1	0	1	1	0	6	-0.009634284	0.21132884862
rs58352422	6:44432052	ENSG00000124608.4	AARS2	1	1	0	1	1	0	6	-0.08572485	0.21132884862
rs2025704	6:43816377	ENSG00000124608.4	AARS2	1	1	0	1	1	0	6	0.004298089	0.21132884862
rs660643	6:44878871	ENSG00000124608.4	AARS2	1	1	0	1	1	0	6	-1.292202e-06	0.21132884862
rs72867821	6:44418676	ENSG00000124608.4	AARS2	1	1	0	1	1	0	6	0.02748509	0.21132884862
rs13102012	4:57224519	ENSG00000157426.9	AASDH	1	1	0	1	1	0	4	-0.005691922	0.15847244077
rs11728110	4:57293077	ENSG00000157426.9	AASDH	1	1	0	1	1	0	4	-0.019755328	0.15847244077
rs13124065	4:57257606	ENSG00000157426.9	AASDH	1	1	0	1	1	0	4	-0.012049413	0.15847244077
rs1124570	4:57236123	ENSG00000157426.9	AASDH	1	1	0	0	0	0	4	-0.008995991	0.15847244077
rs6818340	4:57292306	ENSG00000157426.9	AASDH	1	1	0	1	1	0	4	-0.009488549	0.15847244077
rs13123542	4:57257340	ENSG00000157426.9	AASDH	1	1	0	1	1	0	4	-0.002344484	0.15847244077
rs13148435	4:57257397	ENSG00000157426.9	AASDH	1	1	0	1	1	0	4	-0.008549031	0.15847244077
rs2030362	4:57225788	ENSG00000157426.9	AASDH	1	1	0	1	1	0	4	-0.100404885	0.15847244077
rs7673373	4:57264159	ENSG00000157426.9	AASDH	1	1	0	1	1	0	4	-0.012217878	0.15847244077
rs1401911	4:57258074	ENSG00000157426.9	AASDH	1	1	0	1	1	0	4	-0.012342672	0.15847244077
rs11728068	4:57293199	ENSG00000157426.9	AASDH	1	1	0	1	1	0	4	-0.010828168	0.15847244077
rs150355710	4:57234316	ENSG00000157426.9	AASDH	0	0	0	0	0	0	4	-0.116531441	0.15847244077
rs4305581	4:57379533	ENSG00000157426.9	AASDH	1	1	0	1	1	0	4	0.043921609	0.15847244077
rs10213489	4:57434245	ENSG00000157426.9	AASDH	1	1	0	1	1	0	4	-0.006204024	0.15847244077
rs13135046	4:57274617	ENSG00000157426.9	AASDH	0	0	0	1	1	0	4	-0.02408305	0.15847244077
rs6818283	4:57292226	ENSG00000157426.9	AASDH	1	1	0	1	1	0	4	-0.009647375	0.15847244077
rs7694439	4:57217340	ENSG00000157426.9	AASDH	1	1	0	1	1	0	4	-0.004691254	0.15847244077
rs75004585	11:105100698	ENSG00000149313.6	AASDHPPT	1	1	0	1	1	0	11	-0.0413346377	0.0303652812487
rs1941824	11:106644899	ENSG00000149313.6	AASDHPPT	1	1	0	1	1	0	11	-0.046979591	0.0303652812487
rs71486032	11:105670369	ENSG00000149313.6	AASDHPPT	1	1	0	1	1	0	11	-0.0004222518	0.0303652812487
rs117419444	11:106446767	ENSG00000149313.6	AASDHPPT	1	1	0	1	1	0	11	-0.4404358221	0.0303652812487
rs113114924	11:105929182	ENSG00000149313.6	AASDHPPT	1	1	0	1	1	0	11	0.0371048161	0.0303652812487
rs114068328	11:105191380	ENSG00000149313.6	AASDHPPT	1	1	0	1	1	0	11	-0.0390660161	0.0303652812487
rs11227056	11:106335297	ENSG00000149313.6	AASDHPPT	1	1	0	1	1	0	11	0.0060336103	0.0303652812487
rs150867600	11:105213054	ENSG00000149313.6	AASDHPPT	1	1	0	1	1	0	11	-0.0367235516	0.0303652812487
rs76914032	11:105198711	ENSG00000149313.6	AASDHPPT	1	1	0	1	1	0	11	-0.0390992704	0.0303652812487
rs75732222	11:106376325	ENSG00000149313.6	AASDHPPT	1	1	0	1	1	0	11	0.1073490283	0.0303652812487
rs111788502	11:106660354	ENSG00000149313.6	AASDHPPT	1	1	0	1	1	0	11	0.0859109901	0.0303652812487
rs17105964	11:106569583	ENSG00000149313.6	AASDHPPT	1	1	0	1	1	0	11	0.1336758176	0.0303652812487
rs11604440	11:105124068	ENSG00000149313.6	AASDHPPT	1	1	0	1	1	0	11	-0.0323330196	0.0303652812487
rs11211878	11:106581051	ENSG00000149313.6	AASDHPPT	0	0	0	0	0	0	11	-0.1360442427	0.0303652812487
rs599776	11:106559396	ENSG00000149313.6	AASDHPPT	1	1	0	1	1	0	11	0.0790830699	0.0303652812487
rs78278427	11:106372977	ENSG00000149313.6	AASDHPPT	1	1	0	1	1	0	11	0.1066700471	0.0303652812487
rs76893377	11:105665238	ENSG00000149313.6	AASDHPPT	0	0	0	1	1	0	11	0.0603733693	0.0303652812487
rs79902850	11:105216950	ENSG00000149313.6	AASDHPPT	1	1	0	1	1	0	11	-0.0355666151	0.0303652812487
rs72989099	11:106174988	ENSG00000149313.6	AASDHPPT	1	1	0	1	1	0	11	0.005288167	0.0303652812487
rs10890626	11:106824812	ENSG00000149313.6	AASDHPPT	1	1	0	1	1	0	11	-0.0606064272	0.0303652812487
rs12362983	11:106567602	ENSG00000149313.6	AASDHPPT	1	1	0	1	1	0	11	0.0897625419	0.0303652812487
rs1268739	11:106188553	ENSG00000149313.6	AASDHPPT	1	1	0	0	0	0	11	0.0938038169	0.0303652812487
rs150186008	11:105129437	ENSG00000149313.6	AASDHPPT	1	1	0	1	1	0	11	-0.0217988491	0.0303652812487
rs12808808	11:106175456	ENSG00000149313.6	AASDHPPT	1	1	0	1	1	0	11	0.0918613691	0.0303652812487
rs4587702	11:106518705	ENSG00000149313.6	AASDHPPT	1	1	0	1	1	0	11	0.04338288	0.0303652812487
rs72979289	11:105866695	ENSG00000149313.6	AASDHPPT	1	1	0	1	1	0	11	-0.0836706395	0.0303652812487
rs117273198	11:105861082	ENSG00000149313.6	AASDHPPT	1	1	0	1	1	0	11	-0.1059398297	0.0303652812487
rs75155923	11:105217329	ENSG00000149313.6	AASDHPPT	1	1	0	1	1	0	11	-0.0344313749	0.0303652812487
rs17562446	11:106482769	ENSG00000149313.6	AASDHPPT	1	1	0	1	1	0	11	0.0818758677	0.0303652812487
rs12798340	11:106287805	ENSG00000149313.6	AASDHPPT	1	1	0	1	1	0	11	-0.0328181096	0.0303652812487
rs1259139	11:106258754	ENSG00000149313.6	AASDHPPT	1	1	0	0	0	0	11	-0.012639142	0.0303652812487
rs12791433	11:106560298	ENSG00000149313.6	AASDHPPT	1	1	0	1	1	0	11	0.0790632459	0.0303652812487
rs1785890	11:104948552	ENSG00000149313.6	AASDHPPT	0	0	0	0	0	0	11	-0.0802607168	0.0303652812487
rs9888149	11:106696424	ENSG00000149313.6	AASDHPPT	1	1	0	0	0	0	11	-0.0005948208	0.0303652812487
rs17393316	11:105949804	ENSG00000149313.6	AASDHPPT	1	1	0	1	1	0	11	0.025860766	0.0303652812487
rs10890585	11:106658298	ENSG00000149313.6	AASDHPPT	0	0	0	0	0	0	11	-0.007305149	0.0303652812487
rs61903020	11:106941304	ENSG00000149313.6	AASDHPPT	1	1	0	1	1	0	11	0.0854936441	0.0303652812487
rs75105838	11:105180779	ENSG00000149313.6	AASDHPPT	1	1	0	1	1	0	11	-0.0378855002	0.0303652812487
rs7118526	11:106890804	ENSG00000149313.6	AASDHPPT	0	0	0	0	0	0	11	0.0602656967	0.0303652812487
rs117317401	11:106411038	ENSG00000149313.6	AASDHPPT	1	1	0	1	1	0	11	0.0876047768	0.0303652812487
rs2510167	11:105401980	ENSG00000149313.6	AASDHPPT	1	1	0	0	0	0	11	-0.0812252374	0.0303652812487
rs12361028	11:106657899	ENSG00000149313.6	AASDHPPT	1	1	0	1	1	0	11	-0.0141388263	0.0303652812487
rs75320389	11:105158580	ENSG00000149313.6	AASDHPPT	1	1	0	1	1	0	11	-0.1034262433	0.0303652812487
rs76592007	11:105176004	ENSG00000149313.6	AASDHPPT	1	1	0	1	1	0	11	-0.0338540145	0.0303652812487
rs78467493	11:105026862	ENSG00000149313.6	AASDHPPT	1	1	0	1	1	0	11	0.0638019962	0.0303652812487
rs10791808	11:106267763	ENSG00000149313.6	AASDHPPT	1	1	0	1	1	0	11	0.103805999	0.0303652812487
rs77938422	11:105211726	ENSG00000149313.6	AASDHPPT	1	1	0	1	1	0	11	-0.0379117112	0.0303652812487
rs11226635	11:105024935	ENSG00000149313.6	AASDHPPT	1	1	0	1	1	0	11	0.1678704895	0.0303652812487
rs12808323	11:105134540	ENSG00000149313.6	AASDHPPT	0	0	0	0	0	0	11	0.0341780122	0.0303652812487
rs1938626	11:106574644	ENSG00000149313.6	AASDHPPT	1	1	0	1	1	0	11	-0.0178574085	0.0303652812487
rs72979291	11:105867066	ENSG00000149313.6	AASDHPPT	1	1	0	1	1	0	11	-0.085812956	0.0303652812487
rs72979297	11:105868974	ENSG00000149313.6	AASDHPPT	1	1	0	1	1	0	11	-0.0902452347	0.0303652812487
rs674799	11:106178660	ENSG00000149313.6	AASDHPPT	1	1	0	1	1	0	11	0.0263338024	0.0303652812487
rs149814124	11:105343525	ENSG00000149313.6	AASDHPPT	0	0	0	0	0	0	11	-0.0681303236	0.0303652812487
rs117916301	11:106458358	ENSG00000149313.6	AASDHPPT	1	1	0	1	1	0	11	-0.1420628207	0.0303652812487
rs11821702	11:106850097	ENSG00000149313.6	AASDHPPT	1	1	0	1	1	0	11	-0.0412734885	0.0303652812487
rs1945839	11:106346008	ENSG00000149313.6	AASDHPPT	1	1	0	1	1	0	11	-0.0663281727	0.0303652812487
rs2847182	11:105884085	ENSG00000149313.6	AASDHPPT	1	1	0	1	1	0	11	-0.1013424555	0.0303652812487
rs117246894	11:105165094	ENSG00000149313.6	AASDHPPT	1	1	0	1	1	0	11	-0.1187048538	0.0303652812487
rs17640530	11:106343582	ENSG00000149313.6	AASDHPPT	1	1	0	1	1	0	11	-0.0195911009	0.0303652812487
rs1503393	11:105007547	ENSG00000149313.6	AASDHPPT	1	1	0	1	1	0	11	0.2475337195	0.0303652812487
rs34948105	11:106666785	ENSG00000149313.6	AASDHPPT	1	1	0	0	0	0	11	0.1047149206	0.0303652812487
rs6588925	11:106630938	ENSG00000149313.6	AASDHPPT	1	1	0	1	1	0	11	-0.0794166922	0.0303652812487
rs17103858	11:105024039	ENSG00000149313.6	AASDHPPT	1	1	0	1	1	0	11	0.0625894843	0.0303652812487
rs9896558	17:79968423	ENSG00000181409.7	AATK	0	0	0	0	0	0	17	-0.0884956455	0.0265158774136
rs4969397	17:79108141	ENSG00000181409.7	AATK	1	1	0	1	1	0	17	0.0034685247	0.0265158774136
rs117358907	17:79076627	ENSG00000181409.7	AATK	1	1	0	1	1	0	17	0.161090948	0.0265158774136
rs4969254	17:79106005	ENSG00000181409.7	AATK	1	1	0	1	1	0	17	0.0372010125	0.0265158774136
rs4969253	17:79105850	ENSG00000181409.7	AATK	1	1	0	1	1	0	17	0.0351619633	0.0265158774136
rs114445964	17:78799101	ENSG00000181409.7	AATK	0	0	0	0	0	0	17	-0.0121866466	0.0265158774136
rs41299820	17:78398031	ENSG00000181409.7	AATK	1	1	0	1	1	0	17	-0.1321115135	0.0265158774136
rs7216694	17:79112922	ENSG00000181409.7	AATK	1	1	0	1	1	0	17	0.02893514	0.0265158774136
rs2672890	17:78834207	ENSG00000181409.7	AATK	1	1	0	1	1	0	17	0.0807682875	0.0265158774136
rs4969417	17:79143368	ENSG00000181409.7	AATK	1	1	0	1	1	0	17	0.0087742833	0.0265158774136
rs1963657	17:78838121	ENSG00000181409.7	AATK	0	0	0	0	0	0	17	-0.0121043442	0.0265158774136
rs149918783	17:78375822	ENSG00000181409.7	AATK	1	1	0	1	1	0	17	-0.0260612817	0.0265158774136
rs2589143	17:78810687	ENSG00000181409.7	AATK	1	1	0	1	1	0	17	0.0338268932	0.0265158774136
rs58870790	17:78499501	ENSG00000181409.7	AATK	1	1	0	1	1	0	17	-0.0055200543	0.0265158774136
rs12936091	17:79130758	ENSG00000181409.7	AATK	1	1	0	1	1	0	17	0.0196150788	0.0265158774136
rs7221948	17:78793642	ENSG00000181409.7	AATK	1	1	0	1	1	0	17	-0.0111428544	0.0265158774136
rs77872528	17:78401207	ENSG00000181409.7	AATK	1	1	0	1	1	0	17	-0.0011063888	0.0265158774136
rs60857796	17:78499368	ENSG00000181409.7	AATK	1	1	0	1	1	0	17	-0.0052261394	0.0265158774136
rs58757285	17:79051996	ENSG00000181409.7	AATK	0	0	0	0	0	0	17	0.049215925	0.0265158774136
rs35627722	17:78375237	ENSG00000181409.7	AATK	1	1	0	0	0	0	17	0.0819382279	0.0265158774136
rs9911574	17:78795868	ENSG00000181409.7	AATK	1	1	0	1	1	0	17	-0.0458485082	0.0265158774136
rs72850896	17:78116874	ENSG00000181409.7	AATK	1	1	0	1	1	0	17	0.0010200623	0.0265158774136
rs146492782	17:78375823	ENSG00000181409.7	AATK	1	1	0	1	1	0	17	-0.0255260045	0.0265158774136
rs72855133	17:78501020	ENSG00000181409.7	AATK	1	1	0	1	1	0	17	-0.0014497376	0.0265158774136
rs72855137	17:78501027	ENSG00000181409.7	AATK	1	1	0	1	1	0	17	-0.0025001758	0.0265158774136
rs2589133	17:78793476	ENSG00000181409.7	AATK	1	1	0	1	1	0	17	-0.0939558768	0.0265158774136
rs2589135	17:78795008	ENSG00000181409.7	AATK	1	1	0	1	1	0	17	-0.0307281233	0.0265158774136
rs4969371	17:79037497	ENSG00000181409.7	AATK	1	1	0	1	1	0	17	0.0654836506	0.0265158774136
rs79367959	17:78358369	ENSG00000181409.7	AATK	1	1	0	1	1	0	17	-0.0008576738	0.0265158774136
rs41300766	17:78401008	ENSG00000181409.7	AATK	1	1	0	1	1	0	17	-0.0042870996	0.0265158774136
rs7198962	16:9630509	ENSG00000183044.7	ABAT	1	1	0	1	1	0	16	-0.0068271224	0.0320766849097
rs8044157	16:8585993	ENSG00000183044.7	ABAT	1	1	0	1	1	0	16	-0.031303812	0.0320766849097
rs11077319	16:8617762	ENSG00000183044.7	ABAT	1	1	0	1	1	0	16	-0.0928897838	0.0320766849097
rs2955401	16:9256190	ENSG00000183044.7	ABAT	1	1	0	1	1	0	16	-0.0070174112	0.0320766849097
rs8044434	16:9639288	ENSG00000183044.7	ABAT	1	1	0	1	1	0	16	0.0044707519	0.0320766849097
rs10500367	16:9306667	ENSG00000183044.7	ABAT	1	1	0	1	1	0	16	-0.003821129	0.0320766849097
rs4781336	16:9609053	ENSG00000183044.7	ABAT	1	1	0	1	1	0	16	0.0270545215	0.0320766849097
rs2965847	16:9257160	ENSG00000183044.7	ABAT	1	1	0	1	1	0	16	-0.0649089106	0.0320766849097
rs62031799	16:9696079	ENSG00000183044.7	ABAT	0	0	0	1	1	0	16	-0.0051697002	0.0320766849097
rs2241103	16:8806922	ENSG00000183044.7	ABAT	1	1	0	1	1	0	16	0.1311492519	0.0320766849097
rs1730967	16:8763036	ENSG00000183044.7	ABAT	1	1	0	1	1	0	16	-0.0005442416	0.0320766849097
rs1730965	16:8766139	ENSG00000183044.7	ABAT	1	1	0	1	1	0	16	-0.0480904747	0.0320766849097
rs9940837	16:8594224	ENSG00000183044.7	ABAT	1	1	0	1	1	0	16	0.0219442665	0.0320766849097
rs1627524	16:8801559	ENSG00000183044.7	ABAT	1	1	0	1	1	0	16	-0.010122505	0.0320766849097
rs2075156	16:9579714	ENSG00000183044.7	ABAT	1	1	0	1	1	0	16	0.0096151431	0.0320766849097
rs117946523	16:7858160	ENSG00000183044.7	ABAT	1	1	0	1	1	0	16	-0.0362697711	0.0320766849097
rs188293326	16:9718722	ENSG00000183044.7	ABAT	1	1	0	0	0	0	16	-0.0327079076	0.0320766849097
rs11074534	16:8830220	ENSG00000183044.7	ABAT	1	1	0	1	1	0	16	0.0382354997	0.0320766849097
rs2941346	16:9259690	ENSG00000183044.7	ABAT	1	1	0	1	1	0	16	-0.1775619902	0.0320766849097
rs8051951	16:8613404	ENSG00000183044.7	ABAT	1	1	0	0	0	0	16	-0.009767925	0.0320766849097
rs72763801	16:8007308	ENSG00000183044.7	ABAT	1	1	0	1	1	0	16	-0.142957597	0.0320766849097
rs12932921	16:8576092	ENSG00000183044.7	ABAT	1	1	0	1	1	0	16	-0.0116960938	0.0320766849097
rs3095513	16:8822943	ENSG00000183044.7	ABAT	1	1	0	1	1	0	16	-0.0111574367	0.0320766849097
rs8060068	16:9836145	ENSG00000183044.7	ABAT	1	1	0	1	1	0	16	-0.0673226541	0.0320766849097
rs16965860	16:9721951	ENSG00000183044.7	ABAT	1	1	0	1	1	0	16	-0.0640250805	0.0320766849097
rs1731082	16:8822717	ENSG00000183044.7	ABAT	1	1	0	1	1	0	16	-0.003592551	0.0320766849097
rs1731081	16:8822552	ENSG00000183044.7	ABAT	1	1	0	1	1	0	16	-0.0032621991	0.0320766849097
rs76277441	16:9727620	ENSG00000183044.7	ABAT	1	1	0	1	1	0	16	-0.0072740729	0.0320766849097
rs1001890	16:9304299	ENSG00000183044.7	ABAT	1	1	0	1	1	0	16	-0.0654272083	0.0320766849097
rs1273357	16:8784847	ENSG00000183044.7	ABAT	1	1	0	1	1	0	16	-0.0568860939	0.0320766849097
rs1641103	16:8765100	ENSG00000183044.7	ABAT	1	1	0	1	1	0	16	-0.0061896889	0.0320766849097
rs1641104	16:8766709	ENSG00000183044.7	ABAT	1	1	0	1	1	0	16	-0.0446160955	0.0320766849097
rs12928902	16:9697868	ENSG00000183044.7	ABAT	1	1	0	1	1	0	16	-0.0094342381	0.0320766849097
rs57687432	16:8066954	ENSG00000183044.7	ABAT	0	0	0	0	0	0	16	0.043231471	0.0320766849097
rs1366526	16:9400682	ENSG00000183044.7	ABAT	1	1	0	1	1	0	16	-0.0037981681	0.0320766849097
rs112358314	16:9124525	ENSG00000183044.7	ABAT	1	1	0	1	1	0	16	0.0007494062	0.0320766849097
rs1358692	16:8764318	ENSG00000183044.7	ABAT	1	1	0	1	1	0	16	-0.0085000054	0.0320766849097
rs2160173	16:9608808	ENSG00000183044.7	ABAT	1	1	0	1	1	0	16	0.0064449404	0.0320766849097
rs2160174	16:9608879	ENSG00000183044.7	ABAT	1	1	0	1	1	0	16	0.0036833782	0.0320766849097
rs8049254	16:8585965	ENSG00000183044.7	ABAT	1	1	0	1	1	0	16	-0.0182959587	0.0320766849097
rs8045510	16:8238485	ENSG00000183044.7	ABAT	1	1	0	1	1	0	16	-0.036137487	0.0320766849097
rs58774085	16:8933734	ENSG00000183044.7	ABAT	0	0	0	0	0	0	16	0.0457488548	0.0320766849097
rs9922116	16:8620096	ENSG00000183044.7	ABAT	1	1	0	1	1	0	16	-0.0234309408	0.0320766849097
rs1273369	16:8788758	ENSG00000183044.7	ABAT	1	1	0	1	1	0	16	-0.0312193985	0.0320766849097
rs167575	16:9745154	ENSG00000183044.7	ABAT	1	1	0	1	1	0	16	-0.0026673907	0.0320766849097
rs74709318	16:9727827	ENSG00000183044.7	ABAT	1	1	0	1	1	0	16	-0.0057046679	0.0320766849097
rs115754488	16:9705017	ENSG00000183044.7	ABAT	1	1	0	1	1	0	16	-0.0892814434	0.0320766849097
rs1273367	16:8788410	ENSG00000183044.7	ABAT	1	1	0	1	1	0	16	-0.0131114487	0.0320766849097
rs9411286	9:139679916	ENSG00000107331.12	ABCA2	1	1	0	1	1	0	9	-0.0169101	0.290998121779
rs7045408	9:139506766	ENSG00000107331.12	ABCA2	1	1	0	1	1	0	9	-0.004237976	0.290998121779
rs147474820	9:140621041	ENSG00000107331.12	ABCA2	1	1	0	0	0	0	9	0.005623065	0.290998121779
rs2784057	9:139679270	ENSG00000107331.12	ABCA2	1	1	0	1	1	0	9	-0.07394316	0.290998121779
rs2784055	9:139679387	ENSG00000107331.12	ABCA2	1	1	0	1	1	0	9	-0.01850888	0.290998121779
rs2784059	9:139678029	ENSG00000107331.12	ABCA2	1	1	0	1	1	0	9	-0.0131441	0.290998121779
rs11515614	9:138960505	ENSG00000107331.12	ABCA2	1	1	0	1	1	0	9	-0.02254078	0.290998121779
rs79566123	9:140661171	ENSG00000107331.12	ABCA2	1	1	0	1	1	0	9	0.00480383	0.290998121779
rs4842110	9:138980486	ENSG00000107331.12	ABCA2	1	1	0	1	1	0	9	-0.09218574	0.290998121779
rs9411287	9:139679934	ENSG00000107331.12	ABCA2	1	1	0	1	1	0	9	-0.01652776	0.290998121779
rs10115140	9:140296559	ENSG00000107331.12	ABCA2	1	1	0	1	1	0	9	-0.03521007	0.290998121779
rs2492307	9:139679786	ENSG00000107331.12	ABCA2	1	1	0	1	1	0	9	-0.02796957	0.290998121779
rs1360880	9:139643198	ENSG00000107331.12	ABCA2	1	1	0	1	1	0	9	0.05569221	0.290998121779
rs1360881	9:139643258	ENSG00000107331.12	ABCA2	1	1	0	1	1	0	9	0.05477672	0.290998121779
rs2811778	9:139679091	ENSG00000107331.12	ABCA2	1	1	0	1	1	0	9	-0.01555421	0.290998121779
rs2811779	9:139679511	ENSG00000107331.12	ABCA2	1	1	0	1	1	0	9	-0.02138488	0.290998121779
rs10124498	9:140295278	ENSG00000107331.12	ABCA2	1	1	0	1	1	0	9	0.02428618	0.290998121779
rs56011832	9:139465779	ENSG00000107331.12	ABCA2	1	1	0	1	1	0	9	0.0007126984	0.290998121779
rs10781515	9:139659556	ENSG00000107331.12	ABCA2	1	1	0	1	1	0	9	9.860801e-05	0.290998121779
rs2811777	9:139678422	ENSG00000107331.12	ABCA2	1	1	0	1	1	0	9	-0.01460567	0.290998121779
rs2784053	9:139680332	ENSG00000107331.12	ABCA2	1	1	0	0	0	0	9	-0.04767955	0.290998121779
rs2784054	9:139679717	ENSG00000107331.12	ABCA2	1	1	0	1	1	0	9	-0.0256725	0.290998121779
rs10870136	9:139302900	ENSG00000107331.12	ABCA2	1	1	0	0	0	0	9	0.01747977	0.290998121779
rs10870118	9:139643273	ENSG00000107331.12	ABCA2	1	1	0	1	1	0	9	0.006507573	0.290998121779
rs11574894	9:139405530	ENSG00000107331.12	ABCA2	1	1	0	1	1	0	9	-0.0005830248	0.290998121779
rs112535944	9:140278206	ENSG00000107331.12	ABCA2	1	1	0	1	1	0	9	-0.1472257	0.290998121779
rs7870007	9:140271329	ENSG00000107331.12	ABCA2	1	1	0	1	1	0	9	0.004548485	0.290998121779
rs2784035	9:139690591	ENSG00000107331.12	ABCA2	1	1	0	1	1	0	9	-0.03494828	0.290998121779
rs9411237	9:139688416	ENSG00000107331.12	ABCA2	1	1	0	1	1	0	9	-0.08617445	0.290998121779
rs9411234	9:139679955	ENSG00000107331.12	ABCA2	1	1	0	0	0	0	9	-0.01661197	0.290998121779
rs1360879	9:139643023	ENSG00000107331.12	ABCA2	1	1	0	1	1	0	9	0.02138394	0.290998121779
rs139189957	9:140662187	ENSG00000107331.12	ABCA2	1	1	0	1	1	0	9	0.002355126	0.290998121779
rs59781714	9:140663359	ENSG00000107331.12	ABCA2	1	1	0	1	1	0	9	0.000870963	0.290998121779
rs2811781	9:139679631	ENSG00000107331.12	ABCA2	1	1	0	1	1	0	9	-0.03218451	0.290998121779
rs2811782	9:139680592	ENSG00000107331.12	ABCA2	1	1	0	1	1	0	9	-0.06183225	0.290998121779
rs2784056	9:139679295	ENSG00000107331.12	ABCA2	1	1	0	1	1	0	9	-0.07428457	0.290998121779
rs62583534	9:138990400	ENSG00000107331.12	ABCA2	1	1	0	1	1	0	9	-0.008071565	0.290998121779
rs58562291	19:549725	ENSG00000064687.8	ABCA7	1	1	0	1	1	0	19	0.0001011082	0.103647547135
rs140945081	19:1521051	ENSG00000064687.8	ABCA7	0	0	0	0	0	0	19	-0.0099881427	0.103647547135
rs146977579	19:1519694	ENSG00000064687.8	ABCA7	0	0	0	0	0	0	19	-0.0697091769	0.103647547135
rs7247087	19:1031212	ENSG00000064687.8	ABCA7	1	1	0	1	1	0	19	-0.0056773447	0.103647547135
rs186622789	19:497354	ENSG00000064687.8	ABCA7	0	0	0	0	0	0	19	0.1656544762	0.103647547135
rs113205453	19:1346977	ENSG00000064687.8	ABCA7	1	1	0	1	1	0	19	-0.0632159814	0.103647547135
rs73515066	19:1400327	ENSG00000064687.8	ABCA7	1	1	0	1	1	0	19	0.034677801	0.103647547135
rs12978977	19:838064	ENSG00000064687.8	ABCA7	0	0	0	0	0	0	19	-0.1504719577	0.103647547135
rs11879910	19:1039991	ENSG00000064687.8	ABCA7	1	1	0	1	1	0	19	-0.1725043413	0.103647547135
rs4133069	19:1488791	ENSG00000064687.8	ABCA7	1	1	0	1	1	0	19	0.0549209387	0.103647547135
rs10419292	19:835532	ENSG00000064687.8	ABCA7	0	0	0	0	0	0	19	-0.0004852739	0.103647547135
rs2303815	19:374016	ENSG00000064687.8	ABCA7	1	1	0	1	1	0	19	-0.0942003679	0.103647547135
rs4806817	19:1898972	ENSG00000064687.8	ABCA7	1	1	0	1	1	0	19	0.0193571153	0.103647547135
rs12975175	19:524820	ENSG00000064687.8	ABCA7	0	0	0	0	0	0	19	-0.1712039345	0.103647547135
rs13382066	19:1673574	ENSG00000064687.8	ABCA7	1	1	0	1	1	0	19	-0.00466136	0.103647547135
rs1808829	19:1821300	ENSG00000064687.8	ABCA7	0	0	0	0	0	0	19	0.0275077188	0.103647547135
rs3826953	19:678639	ENSG00000064687.8	ABCA7	1	1	0	1	1	0	19	0.0676044836	0.103647547135
rs78315645	19:740198	ENSG00000064687.8	ABCA7	1	1	0	1	1	0	19	-0.0365776862	0.103647547135
rs4807907	19:1377173	ENSG00000064687.8	ABCA7	1	1	0	1	1	0	19	0.009975652	0.103647547135
rs73916834	19:2011117	ENSG00000064687.8	ABCA7	1	1	0	1	1	0	19	-0.0552002558	0.103647547135
rs8109683	19:1048662	ENSG00000064687.8	ABCA7	1	1	0	1	1	0	19	-0.1352243524	0.103647547135
rs112975707	19:1400110	ENSG00000064687.8	ABCA7	0	0	0	1	1	0	19	0.0023935646	0.103647547135
rs12976208	19:721357	ENSG00000064687.8	ABCA7	1	1	0	1	1	0	19	0.0265350171	0.103647547135
rs8104002	19:767518	ENSG00000064687.8	ABCA7	1	1	0	1	1	0	19	-0.0573424589	0.103647547135
rs117193629	19:1104874	ENSG00000064687.8	ABCA7	1	1	0	1	1	0	19	0.2469883559	0.103647547135
rs1057914	19:1038995	ENSG00000064687.8	ABCA7	1	1	0	1	1	0	19	-0.0197294245	0.103647547135
rs78295495	19:1433103	ENSG00000064687.8	ABCA7	1	1	0	1	1	0	19	-0.1004765935	0.103647547135
rs72973604	19:1798309	ENSG00000064687.8	ABCA7	1	1	0	1	1	0	19	-0.0092784511	0.103647547135
rs74686031	19:739998	ENSG00000064687.8	ABCA7	1	1	0	1	1	0	19	-0.0366436908	0.103647547135
rs10418344	19:1802433	ENSG00000064687.8	ABCA7	1	1	0	1	1	0	19	-0.0058206366	0.103647547135
rs4807468	19:1039186	ENSG00000064687.8	ABCA7	1	1	0	1	1	0	19	-0.0311207869	0.103647547135
rs1971638	19:744257	ENSG00000064687.8	ABCA7	1	1	0	1	1	0	19	0.0742965509	0.103647547135
rs10402084	19:1458177	ENSG00000064687.8	ABCA7	1	1	0	1	1	0	19	-0.0959277199	0.103647547135
rs10412046	19:641383	ENSG00000064687.8	ABCA7	1	1	0	0	0	0	19	-0.028933626	0.103647547135
rs1968455	19:527898	ENSG00000064687.8	ABCA7	1	1	0	1	1	0	19	0.0807452232	0.103647547135
rs78630245	19:744122	ENSG00000064687.8	ABCA7	1	1	0	1	1	0	19	-0.0250394704	0.103647547135
rs77076695	19:635531	ENSG00000064687.8	ABCA7	1	1	0	1	1	0	19	-0.0109395709	0.103647547135
rs9916972	19:1461863	ENSG00000064687.8	ABCA7	0	0	0	0	0	0	19	-0.1158221886	0.103647547135
rs117915242	19:835528	ENSG00000064687.8	ABCA7	0	0	0	0	0	0	19	-0.0102710441	0.103647547135
rs10426792	19:1804174	ENSG00000064687.8	ABCA7	1	1	0	1	1	0	19	-0.0199403572	0.103647547135
rs266804	19:1378984	ENSG00000064687.8	ABCA7	1	1	0	1	1	0	19	-0.0731125194	0.103647547135
rs144056943	7:86335993	ENSG00000005471.11	ABCB4	1	1	0	1	1	0	7	0.066813616	0.0338486752054
rs147586798	7:86744733	ENSG00000005471.11	ABCB4	1	1	0	1	1	0	7	0.0830739327	0.0338486752054
rs117751879	7:86276785	ENSG00000005471.11	ABCB4	1	1	0	1	1	0	7	0.069340493	0.0338486752054
rs10271876	7:86665092	ENSG00000005471.11	ABCB4	1	1	0	1	1	0	7	0.0072336315	0.0338486752054
rs7811226	7:86871345	ENSG00000005471.11	ABCB4	0	0	0	0	0	0	7	0.150070151	0.0338486752054
rs79627248	7:86385171	ENSG00000005471.11	ABCB4	1	1	0	1	1	0	7	0.0556532641	0.0338486752054
rs12536038	7:86154596	ENSG00000005471.11	ABCB4	0	0	0	0	0	0	7	0.0007742081	0.0338486752054
rs71570591	7:87584632	ENSG00000005471.11	ABCB4	1	1	0	0	0	0	7	-0.1194629739	0.0338486752054
rs10236531	7:86654867	ENSG00000005471.11	ABCB4	1	1	0	1	1	0	7	0.0201344684	0.0338486752054
rs13221263	7:86050398	ENSG00000005471.11	ABCB4	1	1	0	1	1	0	7	-0.0284152278	0.0338486752054
rs62488050	7:86625044	ENSG00000005471.11	ABCB4	1	1	0	1	1	0	7	-0.0805138336	0.0338486752054
rs1963776	7:86575882	ENSG00000005471.11	ABCB4	0	0	0	1	1	0	7	-0.0849682837	0.0338486752054
rs35811683	7:86068412	ENSG00000005471.11	ABCB4	1	1	0	1	1	0	7	-0.0246306077	0.0338486752054
rs139825886	7:87583540	ENSG00000005471.11	ABCB4	1	1	0	0	0	0	7	-0.1138483859	0.0338486752054
rs117404226	7:86668505	ENSG00000005471.11	ABCB4	1	1	0	1	1	0	7	0.0468942678	0.0338486752054
rs17352089	7:88022573	ENSG00000005471.11	ABCB4	1	1	0	1	1	0	7	-0.0237228971	0.0338486752054
rs149500958	7:86653448	ENSG00000005471.11	ABCB4	1	1	0	0	0	0	7	0.0403505784	0.0338486752054
rs6963254	7:87442238	ENSG00000005471.11	ABCB4	1	1	0	1	1	0	7	0.0202890556	0.0338486752054
rs71562720	7:86039887	ENSG00000005471.11	ABCB4	1	1	0	1	1	0	7	-0.0284995572	0.0338486752054
rs6953148	7:86662659	ENSG00000005471.11	ABCB4	1	1	0	1	1	0	7	0.0351873823	0.0338486752054
rs191402614	7:86708124	ENSG00000005471.11	ABCB4	1	1	0	1	1	0	7	0.4031533318	0.0338486752054
rs62490288	7:150765955	ENSG00000197150.8	ABCB8	1	1	0	1	1	0	7	0.033857069	0.0423185790923
rs35900662	7:150734380	ENSG00000197150.8	ABCB8	1	1	0	1	1	0	7	-0.0142615809	0.0423185790923
rs2069456	7:150752608	ENSG00000197150.8	ABCB8	1	1	0	1	1	0	7	0.1464559624	0.0423185790923
rs4148853	7:150742985	ENSG00000197150.8	ABCB8	1	1	0	1	1	0	7	0.0183859595	0.0423185790923
rs77329175	7:150734196	ENSG00000197150.8	ABCB8	1	1	0	1	1	0	7	0.0008316771	0.0423185790923
rs6944859	7:150726689	ENSG00000197150.8	ABCB8	1	1	0	1	1	0	7	-0.0118102398	0.0423185790923
rs10840643	12:122478854	ENSG00000150967.13	ABCB9	1	1	0	1	1	0	12	-0.0880914547	0.101716050721
rs59058900	12:123309398	ENSG00000150967.13	ABCB9	1	1	0	1	1	0	12	-0.0668572173	0.101716050721
rs112318123	12:122638697	ENSG00000150967.13	ABCB9	1	1	0	0	0	0	12	0.0233499002	0.101716050721
rs7975763	12:123604053	ENSG00000150967.13	ABCB9	1	1	0	1	1	0	12	0.0163584627	0.101716050721
rs4148862	12:123568619	ENSG00000150967.13	ABCB9	1	1	0	1	1	0	12	-0.1104125378	0.101716050721
rs11057358	12:124273028	ENSG00000150967.13	ABCB9	1	1	0	1	1	0	12	0.0077530945	0.101716050721
rs185133301	12:123759720	ENSG00000150967.13	ABCB9	0	0	0	0	0	0	12	0.1366503582	0.101716050721
rs75923823	12:122465786	ENSG00000150967.13	ABCB9	1	1	0	1	1	0	12	0.1101412916	0.101716050721
rs73415582	12:123303866	ENSG00000150967.13	ABCB9	1	1	0	1	1	0	12	-0.0673870586	0.101716050721
rs73222259	12:122965724	ENSG00000150967.13	ABCB9	1	1	0	1	1	0	12	-0.0443140215	0.101716050721
rs61126567	12:122639798	ENSG00000150967.13	ABCB9	1	1	0	1	1	0	12	0.0507965484	0.101716050721
rs28481863	12:123902361	ENSG00000150967.13	ABCB9	1	1	0	1	1	0	12	-0.1159222712	0.101716050721
rs75269728	12:124093593	ENSG00000150967.13	ABCB9	1	1	0	1	1	0	12	-0.0333197925	0.101716050721
rs1971955	12:122420437	ENSG00000150967.13	ABCB9	1	1	0	1	1	0	12	-0.0464007945	0.101716050721
rs9795531	12:123125803	ENSG00000150967.13	ABCB9	1	1	0	0	0	0	12	-0.0066321835	0.101716050721
rs187795589	12:124396688	ENSG00000150967.13	ABCB9	0	0	0	0	0	0	12	-0.0512444404	0.101716050721
rs1727307	12:123575742	ENSG00000150967.13	ABCB9	1	1	0	1	1	0	12	-0.0002833019	0.101716050721
rs59769449	12:123313165	ENSG00000150967.13	ABCB9	1	1	0	1	1	0	12	-0.0639909573	0.101716050721
rs7296418	12:123457619	ENSG00000150967.13	ABCB9	1	1	0	1	1	0	12	-0.0251753714	0.101716050721
rs28410896	12:123901143	ENSG00000150967.13	ABCB9	1	1	0	1	1	0	12	-0.056651592	0.101716050721
rs35794481	12:124422262	ENSG00000150967.13	ABCB9	1	1	0	1	1	0	12	0.0192051054	0.101716050721
rs1568027	12:124275087	ENSG00000150967.13	ABCB9	1	1	0	1	1	0	12	0.0123009936	0.101716050721
rs77319435	12:123300884	ENSG00000150967.13	ABCB9	1	1	0	1	1	0	12	-0.0563397538	0.101716050721
rs3734695	6:44119338	ENSG00000124574.10	ABCC10	1	1	0	1	1	0	6	0.0414748616	0.0294025680309
rs1750572	6:43873734	ENSG00000124574.10	ABCC10	1	1	0	1	1	0	6	-0.0126937463	0.0294025680309
rs1214749	6:43418733	ENSG00000124574.10	ABCC10	1	1	0	1	1	0	6	0.0530898916	0.0294025680309
rs1214748	6:43418691	ENSG00000124574.10	ABCC10	1	1	0	1	1	0	6	0.0520629406	0.0294025680309
rs3734687	6:43423647	ENSG00000124574.10	ABCC10	1	1	0	1	1	0	6	0.0491895773	0.0294025680309
rs13206012	6:43932763	ENSG00000124574.10	ABCC10	1	1	0	1	1	0	6	0.0476985143	0.0294025680309
rs9472173	6:43933256	ENSG00000124574.10	ABCC10	1	1	0	1	1	0	6	0.0030367453	0.0294025680309
rs7746290	6:42455343	ENSG00000124574.10	ABCC10	1	1	0	1	1	0	6	0.0263579434	0.0294025680309
rs4392721	6:43741201	ENSG00000124574.10	ABCC10	1	1	0	1	1	0	6	0.1049933046	0.0294025680309
rs1674850	6:43427850	ENSG00000124574.10	ABCC10	1	1	0	1	1	0	6	0.0207616837	0.0294025680309
rs4714737	6:44038822	ENSG00000124574.10	ABCC10	1	1	0	1	1	0	6	-0.0208343737	0.0294025680309
rs2894567	6:44203899	ENSG00000124574.10	ABCC10	1	1	0	1	1	0	6	-0.0213433307	0.0294025680309
rs112244711	6:42945386	ENSG00000124574.10	ABCC10	0	0	0	1	1	0	6	-0.0928588722	0.0294025680309
rs60207481	6:44075719	ENSG00000124574.10	ABCC10	1	1	0	1	1	0	6	-0.1501080835	0.0294025680309
rs62401199	6:43813341	ENSG00000124574.10	ABCC10	1	1	0	1	1	0	6	0.0006430259	0.0294025680309
rs4711768	6:44117727	ENSG00000124574.10	ABCC10	1	1	0	1	1	0	6	0.0338090729	0.0294025680309
rs57837960	3:184320194	ENSG00000114770.12	ABCC5	1	1	0	1	1	0	3	-0.06104108	0.0282097234064
rs60683627	3:184320197	ENSG00000114770.12	ABCC5	1	1	0	1	1	0	3	-0.04092034	0.0282097234064
rs138274753	16:16754347	ENSG00000091262.10	ABCC6	0	0	0	1	1	0	16	0.5016212543	0.0786438034936
rs12921924	16:16096278	ENSG00000091262.10	ABCC6	1	1	0	1	1	0	16	0.037772915	0.0786438034936
rs41278182	16:16278948	ENSG00000091262.10	ABCC6	1	1	0	1	1	0	16	0.0001535172	0.0786438034936
rs140903773	16:15465919	ENSG00000091262.10	ABCC6	0	0	0	0	0	0	16	-0.0040837681	0.0786438034936
rs55979106	16:15406328	ENSG00000091262.10	ABCC6	0	0	0	0	0	0	16	0.0150630197	0.0786438034936
rs62044345	16:16684159	ENSG00000091262.10	ABCC6	0	0	0	0	0	0	16	0.0182378937	0.0786438034936
rs117532796	16:15951059	ENSG00000091262.10	ABCC6	1	1	0	0	0	0	16	0.0911232718	0.0786438034936
rs7403832	16:16288356	ENSG00000091262.10	ABCC6	1	1	0	1	1	0	16	-0.0201116004	0.0786438034936
rs28460507	16:16729075	ENSG00000091262.10	ABCC6	1	1	0	0	0	0	16	0.0802495352	0.0786438034936
rs12921748	16:16096151	ENSG00000091262.10	ABCC6	1	1	0	1	1	0	16	0.0354124785	0.0786438034936
rs212095	16:16239948	ENSG00000091262.10	ABCC6	1	1	0	1	1	0	16	-0.0158252264	0.0786438034936
rs79821117	16:16250356	ENSG00000091262.10	ABCC6	1	1	0	1	1	0	16	0.2655320543	0.0786438034936
rs9944375	16:16728686	ENSG00000091262.10	ABCC6	0	0	0	1	1	0	16	0.0003802412	0.0786438034936
rs56207669	16:15406330	ENSG00000091262.10	ABCC6	0	0	0	0	0	0	16	0.014151821	0.0786438034936
rs215052	16:16073656	ENSG00000091262.10	ABCC6	1	1	0	1	1	0	16	0.0115616764	0.0786438034936
rs7125008	11:16787610	ENSG00000006071.7	ABCC8	1	1	0	1	1	0	11	-0.0006508743	0.0257421547234
rs117526732	11:17103093	ENSG00000006071.7	ABCC8	1	1	0	1	1	0	11	-0.0309934496	0.0257421547234
rs72871849	11:17654386	ENSG00000006071.7	ABCC8	1	1	0	1	1	0	11	-0.0180989598	0.0257421547234
rs55797324	11:18224245	ENSG00000006071.7	ABCC8	1	1	0	1	1	0	11	-0.0100824493	0.0257421547234
rs78770151	11:17151764	ENSG00000006071.7	ABCC8	1	1	0	1	1	0	11	-0.0906164251	0.0257421547234
rs11024349	11:17656148	ENSG00000006071.7	ABCC8	1	1	0	1	1	0	11	-0.0242530027	0.0257421547234
rs11024296	11:17488101	ENSG00000006071.7	ABCC8	1	1	0	1	1	0	11	0.0733620877	0.0257421547234
rs720460	11:17612972	ENSG00000006071.7	ABCC8	1	1	0	1	1	0	11	-0.0346387583	0.0257421547234
rs35474820	11:18290906	ENSG00000006071.7	ABCC8	0	0	0	0	0	0	11	0.0068439309	0.0257421547234
rs11824673	11:18225827	ENSG00000006071.7	ABCC8	1	1	0	1	1	0	11	-0.0098216014	0.0257421547234
rs76259023	11:17680105	ENSG00000006071.7	ABCC8	1	1	0	1	1	0	11	-0.0251960345	0.0257421547234
rs72868380	11:17796538	ENSG00000006071.7	ABCC8	1	1	0	1	1	0	11	-0.025301814	0.0257421547234
rs217738	11:16818754	ENSG00000006071.7	ABCC8	1	1	0	1	1	0	11	-0.0765789845	0.0257421547234
rs72862100	11:17261879	ENSG00000006071.7	ABCC8	1	1	0	1	1	0	11	-0.2721567637	0.0257421547234
rs2270023	11:17520249	ENSG00000006071.7	ABCC8	1	1	0	1	1	0	11	-0.0193065427	0.0257421547234
rs11819977	11:18225615	ENSG00000006071.7	ABCC8	1	1	0	1	1	0	11	-0.0128562301	0.0257421547234
rs7113442	11:18495870	ENSG00000006071.7	ABCC8	1	1	0	1	1	0	11	-0.0281169756	0.0257421547234
rs137917862	11:17086283	ENSG00000006071.7	ABCC8	0	0	0	0	0	0	11	-0.0316523967	0.0257421547234
rs2403276	11:18286113	ENSG00000006071.7	ABCC8	1	1	0	1	1	0	11	0.0414616258	0.0257421547234
rs12275068	11:17546856	ENSG00000006071.7	ABCC8	1	1	0	1	1	0	11	-0.0481733338	0.0257421547234
rs7945214	11:17570078	ENSG00000006071.7	ABCC8	1	1	0	1	1	0	11	-0.0153688213	0.0257421547234
rs370714	11:16867013	ENSG00000006071.7	ABCC8	1	1	0	1	1	0	11	0.0387375156	0.0257421547234
rs10832806	11:17603108	ENSG00000006071.7	ABCC8	1	1	0	1	1	0	11	-0.067086853	0.0257421547234
rs10832816	11:17612486	ENSG00000006071.7	ABCC8	1	1	0	1	1	0	11	-0.0354976406	0.0257421547234
rs2237967	11:17492664	ENSG00000006071.7	ABCC8	1	1	0	1	1	0	11	0.0583474703	0.0257421547234
rs4448668	11:16909240	ENSG00000006071.7	ABCC8	1	1	0	1	1	0	11	-0.0752770263	0.0257421547234
rs185481555	11:17634812	ENSG00000006071.7	ABCC8	1	1	0	0	0	0	11	-0.1242978175	0.0257421547234
rs11823850	11:17504363	ENSG00000006071.7	ABCC8	1	1	0	1	1	0	11	-0.1063946407	0.0257421547234
rs146747043	11:16704575	ENSG00000006071.7	ABCC8	1	1	0	1	1	0	11	0.0108623431	0.0257421547234
rs4757435	11:16851682	ENSG00000006071.7	ABCC8	1	1	0	1	1	0	11	0.013736853	0.0257421547234
rs17098980	14:74734694	ENSG00000119688.16	ABCD4	1	1	0	1	1	0	14	0.004978204	0.0746189976004
rs17098989	14:74734922	ENSG00000119688.16	ABCD4	1	1	0	1	1	0	14	0.001373717	0.0746189976004
rs66495237	14:74734614	ENSG00000119688.16	ABCD4	1	1	0	1	1	0	14	0.026227668	0.0746189976004
rs3213499	14:74756539	ENSG00000119688.16	ABCD4	1	1	0	1	1	0	14	0.160202501	0.0746189976004
rs740526	14:74780039	ENSG00000119688.16	ABCD4	1	1	0	1	1	0	14	0.0029199	0.0746189976004
rs34297556	14:74747524	ENSG00000119688.16	ABCD4	1	1	0	1	1	0	14	0.032189225	0.0746189976004
rs10130091	14:74734625	ENSG00000119688.16	ABCD4	1	1	0	1	1	0	14	0.005086879	0.0746189976004
rs114221734	14:75763484	ENSG00000119688.16	ABCD4	1	1	0	1	1	0	14	0.140394878	0.0746189976004
rs17098984	14:74734757	ENSG00000119688.16	ABCD4	1	1	0	1	1	0	14	0.003629946	0.0746189976004
rs34725189	14:74745247	ENSG00000119688.16	ABCD4	1	1	0	1	1	0	14	0.008241041	0.0746189976004
rs17098977	14:74734660	ENSG00000119688.16	ABCD4	1	1	0	1	1	0	14	0.005354141	0.0746189976004
rs2534808	6:30485502	ENSG00000204574.8	ABCF1	1	1	0	1	1	0	6	0.0006506344	0.0325418025744
rs2516641	6:30528685	ENSG00000204574.8	ABCF1	1	1	0	1	1	0	6	0.0104539	0.0325418025744
rs2534818	6:30466832	ENSG00000204574.8	ABCF1	1	1	0	0	0	0	6	0.06988757	0.0325418025744
rs2534820	6:30463955	ENSG00000204574.8	ABCF1	1	1	0	1	1	0	6	0.0001407497	0.0325418025744
rs2534821	6:30497174	ENSG00000204574.8	ABCF1	1	1	0	1	1	0	6	0.08068673	0.0325418025744
rs2074503	6:30530496	ENSG00000204574.8	ABCF1	1	1	0	1	1	0	6	0.00012987	0.0325418025744
rs1058318	6:30512163	ENSG00000204574.8	ABCF1	1	1	0	1	1	0	6	0.0001960033	0.0325418025744
rs2524226	6:30497490	ENSG00000204574.8	ABCF1	1	1	0	1	1	0	6	0.0004592836	0.0325418025744
rs2524223	6:30507196	ENSG00000204574.8	ABCF1	1	1	0	1	1	0	6	6.566536e-06	0.0325418025744
rs3131115	6:30468791	ENSG00000204574.8	ABCF1	1	1	0	1	1	0	6	0.03085819	0.0325418025744
rs35538421	6:30207823	ENSG00000204574.8	ABCF1	0	0	0	0	0	0	6	-0.01222263	0.0325418025744
rs78317228	6:30492591	ENSG00000204574.8	ABCF1	0	0	0	0	0	0	6	0.0003624626	0.0325418025744
rs3130242	6:30537339	ENSG00000204574.8	ABCF1	1	1	0	1	1	0	6	2.343739e-05	0.0325418025744
rs3130130	6:30354354	ENSG00000204574.8	ABCF1	1	1	0	1	1	0	6	0.003101258	0.0325418025744
rs78534374	7:151158325	ENSG00000033050.3	ABCF2	1	1	0	1	1	0	7	0.033715213	0.0606049381059
rs3807386	7:150924957	ENSG00000033050.3	ABCF2	1	1	0	1	1	0	7	-0.077327311	0.0606049381059
rs2487157	7:150908266	ENSG00000033050.3	ABCF2	1	1	0	1	1	0	7	-0.008550404	0.0606049381059
rs2608289	7:150908700	ENSG00000033050.3	ABCF2	1	1	0	1	1	0	7	-0.010326477	0.0606049381059
rs219229	7:150940867	ENSG00000033050.3	ABCF2	1	1	0	1	1	0	7	0.007549462	0.0606049381059
rs3807387	7:150925306	ENSG00000033050.3	ABCF2	1	1	0	1	1	0	7	-0.042233761	0.0606049381059
rs219233	7:150944124	ENSG00000033050.3	ABCF2	1	1	0	1	1	0	7	0.005036269	0.0606049381059
rs2792433	7:150928657	ENSG00000033050.3	ABCF2	1	1	0	1	1	0	7	-0.0078485	0.0606049381059
rs2792431	7:150926578	ENSG00000033050.3	ABCF2	1	1	0	1	1	0	7	-0.008137038	0.0606049381059
rs2252694	7:150930965	ENSG00000033050.3	ABCF2	1	1	0	1	1	0	7	-0.022977928	0.0606049381059
rs6464133	7:150921950	ENSG00000033050.3	ABCF2	1	1	0	1	1	0	7	-0.011076427	0.0606049381059
rs2045465	7:150925738	ENSG00000033050.3	ABCF2	1	1	0	1	1	0	7	-0.008787329	0.0606049381059
rs62137371	2:43424275	ENSG00000143921.6	ABCG8	1	1	0	1	1	0	2	-0.113114025	0.0982642024365
rs6748486	2:45045464	ENSG00000143921.6	ABCG8	1	1	0	1	1	0	2	0.033309351	0.0982642024365
rs7590687	2:44077225	ENSG00000143921.6	ABCG8	1	1	0	1	1	0	2	0.022079684	0.0982642024365
rs35206901	2:44097360	ENSG00000143921.6	ABCG8	1	1	0	1	1	0	2	0.057994152	0.0982642024365
rs4952723	2:45045172	ENSG00000143921.6	ABCG8	1	1	0	1	1	0	2	0.017754128	0.0982642024365
rs17031028	2:43782563	ENSG00000143921.6	ABCG8	1	1	0	1	1	0	2	-0.006695604	0.0982642024365
rs4245791	2:44074431	ENSG00000143921.6	ABCG8	1	1	0	1	1	0	2	0.17445417	0.0982642024365
rs6544713	2:44073881	ENSG00000143921.6	ABCG8	1	1	0	1	1	0	2	0.11290842	0.0982642024365
rs74883596	2:28313646	ENSG00000143994.9	ABHD1	1	1	0	1	1	0	2	-0.03884545	0.0193663401217
rs181971256	2:26407937	ENSG00000143994.9	ABHD1	1	1	0	0	0	0	2	-0.012799516	0.0193663401217
rs74175071	2:28335068	ENSG00000143994.9	ABHD1	1	1	0	0	0	0	2	0.047250022	0.0193663401217
rs77532628	2:27907444	ENSG00000143994.9	ABHD1	1	1	0	1	1	0	2	-0.11225673	0.0193663401217
rs115570041	2:28086793	ENSG00000143994.9	ABHD1	1	1	0	1	1	0	2	-0.265318066	0.0193663401217
rs56158418	2:28012794	ENSG00000143994.9	ABHD1	0	0	0	0	0	0	2	0.121068117	0.0193663401217
rs6725787	2:26694896	ENSG00000143994.9	ABHD1	1	1	0	1	1	0	2	0.07263105	0.0193663401217
rs143915183	2:27174079	ENSG00000143994.9	ABHD1	1	1	0	1	1	0	2	-0.00494349	0.0193663401217
rs182700961	2:27781772	ENSG00000143994.9	ABHD1	0	0	0	0	0	0	2	-0.016906103	0.0193663401217
rs116449148	2:27144897	ENSG00000143994.9	ABHD1	1	1	0	1	1	0	2	0.381559911	0.0193663401217
rs13033711	2:26759660	ENSG00000143994.9	ABHD1	1	1	0	1	1	0	2	-0.029865069	0.0193663401217
rs62130724	2:27609212	ENSG00000143994.9	ABHD1	1	1	0	1	1	0	2	-0.048503325	0.0193663401217
rs75066740	2:27781789	ENSG00000143994.9	ABHD1	0	0	0	0	0	0	2	-0.039204827	0.0193663401217
rs11695473	2:26942392	ENSG00000143994.9	ABHD1	1	1	0	1	1	0	2	-0.020224209	0.0193663401217
rs1879759	2:26678169	ENSG00000143994.9	ABHD1	1	1	0	1	1	0	2	-0.119261242	0.0193663401217
rs115961201	2:27704896	ENSG00000143994.9	ABHD1	1	1	0	1	1	0	2	0.053134026	0.0193663401217
rs116268287	2:27938195	ENSG00000143994.9	ABHD1	1	1	0	1	1	0	2	-0.095667551	0.0193663401217
rs72815251	2:26759580	ENSG00000143994.9	ABHD1	1	1	0	1	1	0	2	0.085127875	0.0193663401217
rs13008495	2:27222385	ENSG00000143994.9	ABHD1	0	0	0	0	0	0	2	0.014670964	0.0193663401217
rs9808099	2:26684006	ENSG00000143994.9	ABHD1	1	1	0	1	1	0	2	0.078735097	0.0193663401217
rs113834655	2:26546834	ENSG00000143994.9	ABHD1	1	1	0	1	1	0	2	0.019302389	0.0193663401217
rs77507687	2:26939229	ENSG00000143994.9	ABHD1	1	1	0	1	1	0	2	-0.161480833	0.0193663401217
rs2140074	2:26741298	ENSG00000143994.9	ABHD1	1	1	0	1	1	0	2	0.017511814	0.0193663401217
rs72802712	2:26967123	ENSG00000143994.9	ABHD1	1	1	0	1	1	0	2	-0.085213656	0.0193663401217
rs113271819	2:27698742	ENSG00000143994.9	ABHD1	1	1	0	1	1	0	2	0.266178715	0.0193663401217
rs8179219	2:27730817	ENSG00000143994.9	ABHD1	1	1	0	1	1	0	2	-0.070387448	0.0193663401217
rs2384324	2:26354239	ENSG00000143994.9	ABHD1	1	1	0	1	1	0	2	-0.109217883	0.0193663401217
rs77808205	2:27079965	ENSG00000143994.9	ABHD1	1	1	0	1	1	0	2	-0.032475351	0.0193663401217
rs76656273	2:26905275	ENSG00000143994.9	ABHD1	1	1	0	1	1	0	2	0.009434309	0.0193663401217
rs6729941	2:26632944	ENSG00000143994.9	ABHD1	1	1	0	1	1	0	2	0.041645705	0.0193663401217
rs1728918	2:27635463	ENSG00000143994.9	ABHD1	1	1	0	1	1	0	2	-0.095130773	0.0193663401217
rs72817146	2:26829844	ENSG00000143994.9	ABHD1	1	1	0	1	1	0	2	-0.023978675	0.0193663401217
rs9678267	2:26401758	ENSG00000143994.9	ABHD1	0	0	0	0	0	0	2	-0.008824056	0.0193663401217
rs79555884	2:26666134	ENSG00000143994.9	ABHD1	1	1	0	1	1	0	2	-0.146721201	0.0193663401217
rs12614792	2:27349786	ENSG00000143994.9	ABHD1	0	0	0	0	0	0	2	-0.168198457	0.0193663401217
rs73227765	3:112579987	ENSG00000144827.4	ABHD10	1	1	0	1	1	0	3	0.0052662479	0.0786314210239
rs902855	3:111798452	ENSG00000144827.4	ABHD10	1	1	0	1	1	0	3	-0.0082133584	0.0786314210239
rs340150	3:111787669	ENSG00000144827.4	ABHD10	1	1	0	1	1	0	3	0.0726643963	0.0786314210239
rs12493506	3:112181391	ENSG00000144827.4	ABHD10	1	1	0	0	0	0	3	-0.003139044	0.0786314210239
rs146777543	3:112030452	ENSG00000144827.4	ABHD10	1	1	0	0	0	0	3	-0.0014161272	0.0786314210239
rs2087259	3:112107255	ENSG00000144827.4	ABHD10	1	1	0	1	1	0	3	0.0159470967	0.0786314210239
rs78145313	3:111839736	ENSG00000144827.4	ABHD10	1	1	0	1	1	0	3	0.06435656	0.0786314210239
rs73227502	3:112159429	ENSG00000144827.4	ABHD10	1	1	0	1	1	0	3	-0.1767245942	0.0786314210239
rs17428388	3:111694355	ENSG00000144827.4	ABHD10	1	1	0	1	1	0	3	-0.0074089359	0.0786314210239
rs141903624	3:110778919	ENSG00000144827.4	ABHD10	1	1	0	1	1	0	3	-0.0443643074	0.0786314210239
rs2399438	3:112608594	ENSG00000144827.4	ABHD10	1	1	0	1	1	0	3	0.0565499503	0.0786314210239
rs79346056	3:111740711	ENSG00000144827.4	ABHD10	1	1	0	1	1	0	3	0.0022908259	0.0786314210239
rs4682439	3:112564665	ENSG00000144827.4	ABHD10	1	1	0	1	1	0	3	0.0130632303	0.0786314210239
rs73225776	3:112560104	ENSG00000144827.4	ABHD10	1	1	0	1	1	0	3	0.0096040634	0.0786314210239
rs7611048	3:112507399	ENSG00000144827.4	ABHD10	1	1	0	1	1	0	3	0.0297975122	0.0786314210239
rs80296143	3:111685659	ENSG00000144827.4	ABHD10	1	1	0	1	1	0	3	-0.0297675319	0.0786314210239
rs2683902	3:112111931	ENSG00000144827.4	ABHD10	1	1	0	1	1	0	3	0.0144724862	0.0786314210239
rs2683903	3:112111799	ENSG00000144827.4	ABHD10	1	1	0	1	1	0	3	0.0149103965	0.0786314210239
rs2683901	3:112112465	ENSG00000144827.4	ABHD10	1	1	0	1	1	0	3	0.01410164	0.0786314210239
rs73852798	3:111694150	ENSG00000144827.4	ABHD10	0	0	0	1	1	0	3	-0.008417976	0.0786314210239
rs73852799	3:111694183	ENSG00000144827.4	ABHD10	1	1	0	1	1	0	3	-0.0078693699	0.0786314210239
rs9833906	3:111696768	ENSG00000144827.4	ABHD10	1	1	0	1	1	0	3	-0.0176215904	0.0786314210239
rs9855924	3:111697174	ENSG00000144827.4	ABHD10	1	1	0	1	1	0	3	-0.0044958146	0.0786314210239
rs1919015	3:112630444	ENSG00000144827.4	ABHD10	1	1	0	1	1	0	3	0.0425982459	0.0786314210239
rs9288932	3:111697607	ENSG00000144827.4	ABHD10	1	1	0	1	1	0	3	-0.0036996942	0.0786314210239
rs62263670	3:112492092	ENSG00000144827.4	ABHD10	1	1	0	1	1	0	3	0.1002094012	0.0786314210239
rs9818467	3:111697131	ENSG00000144827.4	ABHD10	1	1	0	1	1	0	3	-0.0049454094	0.0786314210239
rs1391357	3:111260019	ENSG00000144827.4	ABHD10	1	1	0	1	1	0	3	-0.0502365903	0.0786314210239
rs1513326	3:111297149	ENSG00000144827.4	ABHD10	1	1	0	1	1	0	3	0.0121571624	0.0786314210239
rs1000326	3:111734945	ENSG00000144827.4	ABHD10	1	1	0	1	1	0	3	0.0002786582	0.0786314210239
rs6763390	3:111694782	ENSG00000144827.4	ABHD10	1	1	0	1	1	0	3	-0.0070802255	0.0786314210239
rs66948543	3:112622317	ENSG00000144827.4	ABHD10	1	1	0	1	1	0	3	0.0276763486	0.0786314210239
rs150578734	3:111957355	ENSG00000144827.4	ABHD10	0	0	0	0	0	0	3	0.0006559547	0.0786314210239
rs55747170	3:111701429	ENSG00000144827.4	ABHD10	1	1	0	1	1	0	3	-0.0362281687	0.0786314210239
rs4682354	3:111789426	ENSG00000144827.4	ABHD10	1	1	0	1	1	0	3	0.0069672475	0.0786314210239
rs510549	3:111700305	ENSG00000144827.4	ABHD10	1	1	0	1	1	0	3	-0.0607031979	0.0786314210239
rs2633608	3:112114155	ENSG00000144827.4	ABHD10	1	1	0	1	1	0	3	0.0139301407	0.0786314210239
rs2633606	3:112115389	ENSG00000144827.4	ABHD10	1	1	0	1	1	0	3	0.0139448543	0.0786314210239
rs2633607	3:112115162	ENSG00000144827.4	ABHD10	1	1	0	1	1	0	3	0.0138349499	0.0786314210239
rs1996722	3:112091220	ENSG00000144827.4	ABHD10	1	1	0	1	1	0	3	0.0402963473	0.0786314210239
rs7643682	3:111266576	ENSG00000144827.4	ABHD10	1	1	0	1	1	0	3	-0.00042431	0.0786314210239
rs7648520	3:112501790	ENSG00000144827.4	ABHD10	1	1	0	1	1	0	3	0.0218819453	0.0786314210239
rs36047004	3:111780067	ENSG00000144827.4	ABHD10	1	1	0	1	1	0	3	-0.0333583702	0.0786314210239
rs113921485	3:112503023	ENSG00000144827.4	ABHD10	1	1	0	1	1	0	3	0.0279577369	0.0786314210239
rs34059207	3:112140438	ENSG00000144827.4	ABHD10	1	1	0	1	1	0	3	0.0519482908	0.0786314210239
rs2263365	3:112113779	ENSG00000144827.4	ABHD10	1	1	0	1	1	0	3	0.0015533748	0.0786314210239
rs2932040	3:111034464	ENSG00000144827.4	ABHD10	1	1	0	0	0	0	3	-0.0521247756	0.0786314210239
rs2683904	3:112110022	ENSG00000144827.4	ABHD10	1	1	0	1	1	0	3	0.0153534364	0.0786314210239
rs113393371	3:111084105	ENSG00000144827.4	ABHD10	1	1	0	1	1	0	3	-0.1170468535	0.0786314210239
rs188780892	3:111551659	ENSG00000144827.4	ABHD10	0	0	0	0	0	0	3	-0.0091579875	0.0786314210239
rs2289596	3:111701173	ENSG00000144827.4	ABHD10	1	1	0	1	1	0	3	-0.0947047307	0.0786314210239
rs2289598	3:111697867	ENSG00000144827.4	ABHD10	1	1	0	1	1	0	3	-0.0034518115	0.0786314210239
rs7374213	3:110929537	ENSG00000144827.4	ABHD10	1	1	0	1	1	0	3	0.0154980877	0.0786314210239
rs76368053	3:110735725	ENSG00000144827.4	ABHD10	1	1	0	1	1	0	3	0.0692530306	0.0786314210239
rs9821338	3:112375450	ENSG00000144827.4	ABHD10	1	1	0	1	1	0	3	-0.0205520623	0.0786314210239
rs75565158	3:112089997	ENSG00000144827.4	ABHD10	1	1	0	1	1	0	3	0.2175607281	0.0786314210239
rs56256580	3:111784128	ENSG00000144827.4	ABHD10	1	1	0	1	1	0	3	-0.0026099496	0.0786314210239
rs78386753	3:111472895	ENSG00000144827.4	ABHD10	0	0	0	0	0	0	3	-0.0430991168	0.0786314210239
rs3177104	3:111695124	ENSG00000144827.4	ABHD10	1	1	0	1	1	0	3	-0.0068556731	0.0786314210239
rs9861562	3:111698359	ENSG00000144827.4	ABHD10	1	1	0	1	1	0	3	-0.0593549117	0.0786314210239
rs9288933	3:111698898	ENSG00000144827.4	ABHD10	1	1	0	1	1	0	3	-0.0577621992	0.0786314210239
rs13077054	3:112388443	ENSG00000144827.4	ABHD10	1	1	0	1	1	0	3	-0.0245994198	0.0786314210239
rs60397548	3:112389972	ENSG00000144827.4	ABHD10	1	1	0	1	1	0	3	-0.0172351809	0.0786314210239
rs1386897	3:112105769	ENSG00000144827.4	ABHD10	1	1	0	1	1	0	3	0.0123464909	0.0786314210239
rs113622927	3:112503103	ENSG00000144827.4	ABHD10	1	1	0	1	1	0	3	0.026912671	0.0786314210239
rs34879431	3:111362035	ENSG00000144827.4	ABHD10	1	1	0	1	1	0	3	0.0549640635	0.0786314210239
rs6796920	3:111411812	ENSG00000144827.4	ABHD10	1	1	0	1	1	0	3	0.0857341845	0.0786314210239
rs9821161	3:112375294	ENSG00000144827.4	ABHD10	1	1	0	1	1	0	3	-0.037061566	0.0786314210239
rs75707527	3:111586319	ENSG00000144827.4	ABHD10	1	1	0	1	1	0	3	0.1458074056	0.0786314210239
rs6796456	3:111700322	ENSG00000144827.4	ABHD10	1	1	0	1	1	0	3	-0.0355670141	0.0786314210239
rs9831496	3:111298145	ENSG00000144827.4	ABHD10	1	1	0	1	1	0	3	-0.0714455136	0.0786314210239
rs3749302	3:111693785	ENSG00000144827.4	ABHD10	1	1	0	1	1	0	3	-0.0085784005	0.0786314210239
rs141148745	3:110824082	ENSG00000144827.4	ABHD10	1	1	0	1	1	0	3	0.0185730567	0.0786314210239
rs148127110	3:112137678	ENSG00000144827.4	ABHD10	1	1	0	0	0	0	3	-0.0173528887	0.0786314210239
rs3749301	3:111693780	ENSG00000144827.4	ABHD10	1	1	0	1	1	0	3	-0.0071570345	0.0786314210239
rs3749306	3:111695454	ENSG00000144827.4	ABHD10	1	1	0	1	1	0	3	-0.0328556183	0.0786314210239
rs181065026	3:111552385	ENSG00000144827.4	ABHD10	0	0	0	0	0	0	3	0.0938780598	0.0786314210239
rs2683896	3:112106760	ENSG00000144827.4	ABHD10	1	1	0	1	1	0	3	0.0422710656	0.0786314210239
rs2683897	3:112106633	ENSG00000144827.4	ABHD10	1	1	0	1	1	0	3	0.0156007359	0.0786314210239
rs2683898	3:112106055	ENSG00000144827.4	ABHD10	1	1	0	1	1	0	3	0.0142699141	0.0786314210239
rs71315880	3:111338312	ENSG00000144827.4	ABHD10	1	1	0	1	1	0	3	0.0615339727	0.0786314210239
rs11927615	3:112390841	ENSG00000144827.4	ABHD10	1	1	0	1	1	0	3	-0.0167493473	0.0786314210239
rs9844477	3:111411034	ENSG00000144827.4	ABHD10	1	1	0	1	1	0	3	0.0590701456	0.0786314210239
rs2633591	3:112108009	ENSG00000144827.4	ABHD10	1	1	0	1	1	0	3	0.0157376042	0.0786314210239
rs115847652	3:112052120	ENSG00000144827.4	ABHD10	1	1	0	1	1	0	3	-0.1134682991	0.0786314210239
rs7647766	3:111702484	ENSG00000144827.4	ABHD10	1	1	0	1	1	0	3	-0.0359707426	0.0786314210239
rs7611571	3:111412525	ENSG00000144827.4	ABHD10	1	1	0	1	1	0	3	0.0846087105	0.0786314210239
rs58340824	3:111267808	ENSG00000144827.4	ABHD10	1	1	0	1	1	0	3	-0.0486814882	0.0786314210239
rs58878074	3:111774755	ENSG00000144827.4	ABHD10	1	1	0	1	1	0	3	0.2034035775	0.0786314210239
rs4682281	3:111232585	ENSG00000144827.4	ABHD10	1	1	0	1	1	0	3	0.0455706822	0.0786314210239
rs13088866	3:112390275	ENSG00000144827.4	ABHD10	1	1	0	1	1	0	3	-0.0172502468	0.0786314210239
rs35846778	3:111369184	ENSG00000144827.4	ABHD10	1	1	0	1	1	0	3	0.0529390421	0.0786314210239
rs9817855	3:111696924	ENSG00000144827.4	ABHD10	1	1	0	1	1	0	3	-0.005405519	0.0786314210239
rs2129856	3:112115084	ENSG00000144827.4	ABHD10	1	1	0	1	1	0	3	0.0138141194	0.0786314210239
rs150643241	3:110763173	ENSG00000144827.4	ABHD10	1	1	0	1	1	0	3	-0.0514250641	0.0786314210239
rs6795934	3:112138555	ENSG00000144827.4	ABHD10	0	0	0	0	0	0	3	0.0174335227	0.0786314210239
rs4682292	3:111346317	ENSG00000144827.4	ABHD10	1	1	0	1	1	0	3	0.0633815715	0.0786314210239
rs9856271	3:111697442	ENSG00000144827.4	ABHD10	1	1	0	1	1	0	3	-0.0040687312	0.0786314210239
rs6115113	20:25244844	ENSG00000100997.14	ABHD12	1	1	0	1	1	0	20	0.0128273935	0.115114702815
rs6132822	20:25228695	ENSG00000100997.14	ABHD12	0	0	0	0	0	0	20	0.1356368482	0.115114702815
rs6114812	20:24623774	ENSG00000100997.14	ABHD12	1	1	0	1	1	0	20	-0.0872511281	0.115114702815
rs6037371	20:26305077	ENSG00000100997.14	ABHD12	0	0	0	0	0	0	20	0.1158261109	0.115114702815
rs6106963	20:24881651	ENSG00000100997.14	ABHD12	0	0	0	0	0	0	20	0.1256432872	0.115114702815
rs138847559	20:24904203	ENSG00000100997.14	ABHD12	0	0	0	0	0	0	20	-0.0699137195	0.115114702815
rs8184820	20:25250577	ENSG00000100997.14	ABHD12	1	1	0	1	1	0	20	0.0087943769	0.115114702815
rs2892216	20:24617039	ENSG00000100997.14	ABHD12	1	1	0	1	1	0	20	-0.0063050945	0.115114702815
rs2228977	20:25263895	ENSG00000100997.14	ABHD12	1	1	0	1	1	0	20	-0.0560911647	0.115114702815
rs6115135	20:25279878	ENSG00000100997.14	ABHD12	1	1	0	0	0	0	20	0.020419208	0.115114702815
rs76351844	20:24428993	ENSG00000100997.14	ABHD12	1	1	0	1	1	0	20	0.0082724352	0.115114702815
rs6050446	20:25195509	ENSG00000100997.14	ABHD12	1	1	0	1	1	0	20	0.0078120896	0.115114702815
rs11698745	20:25216113	ENSG00000100997.14	ABHD12	1	1	0	1	1	0	20	0.0479215283	0.115114702815
rs7261946	20:24881617	ENSG00000100997.14	ABHD12	0	0	0	0	0	0	20	0.0165584564	0.115114702815
rs13038639	20:24893918	ENSG00000100997.14	ABHD12	1	1	0	1	1	0	20	-0.05028529	0.115114702815
rs398036	20:25439850	ENSG00000100997.14	ABHD12	1	1	0	1	1	0	20	0.0039901682	0.115114702815
rs7262640	20:24781431	ENSG00000100997.14	ABHD12	1	1	0	1	1	0	20	0.0476850888	0.115114702815
rs11696734	20:24417160	ENSG00000100997.14	ABHD12	1	1	0	1	1	0	20	0.1431238152	0.115114702815
rs113907334	20:24847601	ENSG00000100997.14	ABHD12	1	1	0	1	1	0	20	-0.0103955354	0.115114702815
rs845803	20:26233053	ENSG00000100997.14	ABHD12	1	1	0	0	0	0	20	0.0438550103	0.115114702815
rs4815431	20:25532405	ENSG00000100997.14	ABHD12	1	1	0	1	1	0	20	-0.0301277007	0.115114702815
rs6049815	20:24595787	ENSG00000100997.14	ABHD12	1	1	0	1	1	0	20	-0.0811720333	0.115114702815
rs6049813	20:24593338	ENSG00000100997.14	ABHD12	1	1	0	1	1	0	20	-0.0856856713	0.115114702815
rs6036977	20:24901668	ENSG00000100997.14	ABHD12	1	1	0	1	1	0	20	-0.1778388324	0.115114702815
rs6050631	20:25431749	ENSG00000100997.14	ABHD12	1	1	0	1	1	0	20	0.0043891516	0.115114702815
rs910526	20:25026893	ENSG00000100997.14	ABHD12	1	1	0	1	1	0	20	0.0658817928	0.115114702815
rs75931420	20:24768482	ENSG00000100997.14	ABHD12	1	1	0	1	1	0	20	-0.0050263559	0.115114702815
rs6138555	20:25242910	ENSG00000100997.14	ABHD12	1	1	0	1	1	0	20	0.0257403736	0.115114702815
rs77760198	20:24708959	ENSG00000100997.14	ABHD12	1	1	0	1	1	0	20	0.0370784149	0.115114702815
rs45545632	20:25284124	ENSG00000100997.14	ABHD12	1	1	0	1	1	0	20	-0.0545988167	0.115114702815
rs8184053	20:24973005	ENSG00000100997.14	ABHD12	1	1	0	1	1	0	20	-0.0524280204	0.115114702815
rs1985402	20:25651291	ENSG00000100997.14	ABHD12	1	1	0	1	1	0	20	-0.1277908174	0.115114702815
rs6050137	20:24903854	ENSG00000100997.14	ABHD12	0	0	0	0	0	0	20	-0.0317608392	0.115114702815
rs6051298	20:26293620	ENSG00000100997.14	ABHD12	1	1	0	0	0	0	20	-0.0001684219	0.115114702815
rs6132824	20:25238173	ENSG00000100997.14	ABHD12	1	1	0	1	1	0	20	0.0346004754	0.115114702815
rs6132821	20:25226192	ENSG00000100997.14	ABHD12	1	1	0	1	1	0	20	0.0459674783	0.115114702815
rs12151854	20:24884300	ENSG00000100997.14	ABHD12	0	0	0	0	0	0	20	0.0238235003	0.115114702815
rs77131132	20:25041865	ENSG00000100997.14	ABHD12	1	1	0	1	1	0	20	-0.0729628945	0.115114702815
rs6107025	20:25279880	ENSG00000100997.14	ABHD12	1	1	0	0	0	0	20	0.0248237793	0.115114702815
rs111312924	20:25279137	ENSG00000100997.14	ABHD12	1	1	0	1	1	0	20	-0.0019042868	0.115114702815
rs150568763	20:26065142	ENSG00000100997.14	ABHD12	0	0	0	0	0	0	20	-0.1304208225	0.115114702815
rs2387361	20:24899905	ENSG00000100997.14	ABHD12	1	1	0	0	0	0	20	-0.0014090819	0.115114702815
rs2387362	20:24899906	ENSG00000100997.14	ABHD12	1	1	0	0	0	0	20	-0.0021351215	0.115114702815
rs114132241	20:24616878	ENSG00000100997.14	ABHD12	1	1	0	1	1	0	20	0.0185745625	0.115114702815
rs11087520	20:25436827	ENSG00000100997.14	ABHD12	1	1	0	1	1	0	20	0.0042261796	0.115114702815
rs6049726	20:24468152	ENSG00000100997.14	ABHD12	1	1	0	1	1	0	20	-0.0158636873	0.115114702815
rs6107017	20:25232300	ENSG00000100997.14	ABHD12	1	1	0	1	1	0	20	0.0452686245	0.115114702815
rs2281558	20:25240189	ENSG00000100997.14	ABHD12	1	1	0	1	1	0	20	0.0140897816	0.115114702815
rs6050859	20:25715345	ENSG00000100997.14	ABHD12	1	1	0	1	1	0	20	-0.0152469284	0.115114702815
rs1555330	20:25232097	ENSG00000100997.14	ABHD12	1	1	0	1	1	0	20	0.0449194164	0.115114702815
rs397119	20:25440187	ENSG00000100997.14	ABHD12	1	1	0	1	1	0	20	0.0034908117	0.115114702815
rs12434026	14:50475204	ENSG00000131969.10	ABHD12B	1	1	0	1	1	0	14	0.03340139	0.145659658247
rs28787360	14:51362225	ENSG00000131969.10	ABHD12B	1	1	0	0	0	0	14	-0.008040387	0.145659658247
rs10150121	14:51448413	ENSG00000131969.10	ABHD12B	1	1	0	1	1	0	14	-0.0243921	0.145659658247
rs10149819	14:50471835	ENSG00000131969.10	ABHD12B	1	1	0	1	1	0	14	0.001481855	0.145659658247
rs1953879	14:51338237	ENSG00000131969.10	ABHD12B	1	1	0	1	1	0	14	0.08085104	0.145659658247
rs55863125	14:52101574	ENSG00000131969.10	ABHD12B	1	1	0	1	1	0	14	-0.004192279	0.145659658247
rs28876189	14:51362410	ENSG00000131969.10	ABHD12B	1	1	0	0	0	0	14	-0.04715262	0.145659658247
rs12587819	14:51365749	ENSG00000131969.10	ABHD12B	1	1	0	1	1	0	14	-6.940176e-05	0.145659658247
rs17123972	14:51948828	ENSG00000131969.10	ABHD12B	1	1	0	1	1	0	14	0.08040879	0.145659658247
rs56712770	14:51830406	ENSG00000131969.10	ABHD12B	1	1	0	1	1	0	14	0.0271038	0.145659658247
rs79264672	14:51783182	ENSG00000131969.10	ABHD12B	1	1	0	1	1	0	14	-0.04438719	0.145659658247
rs6572708	14:51366575	ENSG00000131969.10	ABHD12B	1	1	0	1	1	0	14	-0.1159669	0.145659658247
rs4371084	14:51762894	ENSG00000131969.10	ABHD12B	1	1	0	1	1	0	14	-0.03360477	0.145659658247
rs17796080	14:51447669	ENSG00000131969.10	ABHD12B	1	1	0	1	1	0	14	-0.05998581	0.145659658247
rs77952499	14:51885415	ENSG00000131969.10	ABHD12B	1	1	0	1	1	0	14	0.00032177	0.145659658247
rs35375734	14:51352345	ENSG00000131969.10	ABHD12B	1	1	0	1	1	0	14	-0.005078094	0.145659658247
rs34680421	14:51963222	ENSG00000131969.10	ABHD12B	1	1	0	1	1	0	14	-0.008102783	0.145659658247
rs28848529	14:51362970	ENSG00000131969.10	ABHD12B	1	1	0	1	1	0	14	-0.07678288	0.145659658247
rs2002461	14:52311588	ENSG00000131969.10	ABHD12B	1	1	0	1	1	0	14	0.05708823	0.145659658247
rs12589665	14:51364371	ENSG00000131969.10	ABHD12B	1	1	0	1	1	0	14	-0.08756492	0.145659658247
rs4132065	14:51763055	ENSG00000131969.10	ABHD12B	1	1	0	1	1	0	14	-0.03346606	0.145659658247
rs8013974	14:52012491	ENSG00000131969.10	ABHD12B	1	1	0	1	1	0	14	-0.102044	0.145659658247
rs8023022	14:51366863	ENSG00000131969.10	ABHD12B	1	1	0	1	1	0	14	-0.06178495	0.145659658247
rs1956572	14:51962260	ENSG00000131969.10	ABHD12B	1	1	0	1	1	0	14	-0.007460176	0.145659658247
rs12432743	14:51774776	ENSG00000131969.10	ABHD12B	1	1	0	1	1	0	14	0.006531346	0.145659658247
rs10132729	14:51765572	ENSG00000131969.10	ABHD12B	1	1	0	1	1	0	14	-0.0323742	0.145659658247
rs12588064	14:51895123	ENSG00000131969.10	ABHD12B	1	1	0	1	1	0	14	0.08666129	0.145659658247
rs185115044	14:50691084	ENSG00000131969.10	ABHD12B	0	0	0	0	0	0	14	-0.1990295	0.145659658247
rs58698251	14:51380399	ENSG00000131969.10	ABHD12B	1	1	0	1	1	0	14	0.07203239	0.145659658247
rs2180784	14:52018078	ENSG00000131969.10	ABHD12B	1	1	0	1	1	0	14	0.06387837	0.145659658247
rs80315226	14:51355923	ENSG00000131969.10	ABHD12B	1	1	0	1	1	0	14	-0.009378021	0.145659658247
rs78248579	14:51758589	ENSG00000131969.10	ABHD12B	1	1	0	1	1	0	14	-0.1735596	0.145659658247
rs12587893	14:51365836	ENSG00000131969.10	ABHD12B	1	1	0	1	1	0	14	-0.05601541	0.145659658247
rs17124360	14:52101658	ENSG00000131969.10	ABHD12B	1	1	0	1	1	0	14	-0.02703668	0.145659658247
rs10149806	14:50471811	ENSG00000131969.10	ABHD12B	1	1	0	1	1	0	14	0.00242486	0.145659658247
rs12587121	14:51568521	ENSG00000131969.10	ABHD12B	1	1	0	1	1	0	14	0.007350592	0.145659658247
rs12434263	14:50864812	ENSG00000131969.10	ABHD12B	1	1	0	1	1	0	14	-0.05328487	0.145659658247
rs7142581	14:51595833	ENSG00000131969.10	ABHD12B	1	1	0	1	1	0	14	0.01437416	0.145659658247
rs56094943	13:108768395	ENSG00000139826.5	ABHD13	1	1	0	0	0	0	13	-0.121102468	0.0281502417376
rs816958	13:108522895	ENSG00000139826.5	ABHD13	1	1	0	1	1	0	13	-0.071905192	0.0281502417376
rs55691328	13:108147195	ENSG00000139826.5	ABHD13	1	1	0	1	1	0	13	-0.046412336	0.0281502417376
rs9555448	13:108802623	ENSG00000139826.5	ABHD13	1	1	0	1	1	0	13	0.033732788	0.0281502417376
rs7329911	13:109044446	ENSG00000139826.5	ABHD13	1	1	0	1	1	0	13	0.013813834	0.0281502417376
rs9587349	13:107972121	ENSG00000139826.5	ABHD13	1	1	0	1	1	0	13	-0.031022811	0.0281502417376
rs7982140	13:109501103	ENSG00000139826.5	ABHD13	1	1	0	1	1	0	13	-0.010330386	0.0281502417376
rs75167687	13:109246704	ENSG00000139826.5	ABHD13	1	1	0	1	1	0	13	0.025749441	0.0281502417376
rs76737003	13:109246713	ENSG00000139826.5	ABHD13	1	1	0	1	1	0	13	0.021214173	0.0281502417376
rs9514933	13:109500561	ENSG00000139826.5	ABHD13	1	1	0	1	1	0	13	-0.011099266	0.0281502417376
rs183359309	13:109675845	ENSG00000139826.5	ABHD13	0	0	0	0	0	0	13	-0.088848108	0.0281502417376
rs9559422	13:109494984	ENSG00000139826.5	ABHD13	1	1	0	1	1	0	13	0.244221241	0.0281502417376
rs28571247	13:109797376	ENSG00000139826.5	ABHD13	1	1	0	1	1	0	13	-0.034627257	0.0281502417376
rs9301361	13:109879377	ENSG00000139826.5	ABHD13	1	1	0	1	1	0	13	-0.192327652	0.0281502417376
rs7337566	13:108137371	ENSG00000139826.5	ABHD13	1	1	0	1	1	0	13	-0.007982857	0.0281502417376
rs2148429	13:108885972	ENSG00000139826.5	ABHD13	1	1	0	1	1	0	13	-0.014369202	0.0281502417376
rs11616946	13:108766281	ENSG00000139826.5	ABHD13	1	1	0	1	1	0	13	-0.070256936	0.0281502417376
rs9520351	13:107914517	ENSG00000139826.5	ABHD13	1	1	0	1	1	0	13	0.035737911	0.0281502417376
rs117097583	13:109245924	ENSG00000139826.5	ABHD13	1	1	0	1	1	0	13	0.027795186	0.0281502417376
rs9301286	13:108831749	ENSG00000139826.5	ABHD13	1	1	0	1	1	0	13	-0.073058195	0.0281502417376
rs1924434	13:108289327	ENSG00000139826.5	ABHD13	1	1	0	1	1	0	13	0.215160551	0.0281502417376
rs9514641	13:107908919	ENSG00000139826.5	ABHD13	1	1	0	1	1	0	13	-0.021823446	0.0281502417376
rs55649485	13:109778017	ENSG00000139826.5	ABHD13	1	1	0	1	1	0	13	0.214983794	0.0281502417376
rs9587782	13:109796792	ENSG00000139826.5	ABHD13	1	1	0	1	1	0	13	-0.037272899	0.0281502417376
rs77440604	13:109867714	ENSG00000139826.5	ABHD13	1	1	0	1	1	0	13	0.087174232	0.0281502417376
rs2336665	3:52915692	ENSG00000248487.4	ABHD14A	1	1	0	1	1	0	3	0.0103282045	0.0614740695026
rs115904277	3:51965247	ENSG00000248487.4	ABHD14A	1	1	0	1	1	0	3	-0.2466907972	0.0614740695026
rs13069302	3:51288762	ENSG00000248487.4	ABHD14A	0	0	0	0	0	0	3	0.1112228275	0.0614740695026
rs11712409	3:51882094	ENSG00000248487.4	ABHD14A	1	1	0	1	1	0	3	-0.0018046714	0.0614740695026
rs6445637	3:51385062	ENSG00000248487.4	ABHD14A	0	0	0	0	0	0	3	0.058965943	0.0614740695026
rs9848554	3:52836337	ENSG00000248487.4	ABHD14A	1	1	0	1	1	0	3	0.1172942687	0.0614740695026
rs34795947	3:52903872	ENSG00000248487.4	ABHD14A	1	1	0	1	1	0	3	0.1066761891	0.0614740695026
rs60611300	3:52569949	ENSG00000248487.4	ABHD14A	1	1	0	1	1	0	3	0.0866812113	0.0614740695026
rs1014758	3:51380503	ENSG00000248487.4	ABHD14A	0	0	0	1	1	0	3	0.0039137207	0.0614740695026
rs3852069	3:52207888	ENSG00000248487.4	ABHD14A	1	1	0	1	1	0	3	-0.0681075237	0.0614740695026
rs79023824	3:51521723	ENSG00000248487.4	ABHD14A	1	1	0	1	1	0	3	-0.1398724292	0.0614740695026
rs6809548	3:51849876	ENSG00000248487.4	ABHD14A	1	1	0	1	1	0	3	-0.0080309463	0.0614740695026
rs74576993	3:52934598	ENSG00000248487.4	ABHD14A	1	1	0	1	1	0	3	-0.0045227868	0.0614740695026
rs6802583	3:51861947	ENSG00000248487.4	ABHD14A	1	1	0	1	1	0	3	-0.0050983485	0.0614740695026
rs76005311	3:52248448	ENSG00000248487.4	ABHD14A	1	1	0	1	1	0	3	0.000224595	0.0614740695026
rs62261061	3:52054169	ENSG00000248487.4	ABHD14A	1	1	0	1	1	0	3	-0.0687894797	0.0614740695026
rs139410325	3:51405748	ENSG00000248487.4	ABHD14A	1	1	0	1	1	0	3	-0.0248242539	0.0614740695026
rs73078676	3:51550568	ENSG00000248487.4	ABHD14A	1	1	0	1	1	0	3	-0.0265730106	0.0614740695026
rs114537954	3:51811812	ENSG00000248487.4	ABHD14A	1	1	0	1	1	0	3	-0.2220273679	0.0614740695026
rs140549657	3:52686475	ENSG00000248487.4	ABHD14A	1	1	0	1	1	0	3	0.0581775007	0.0614740695026
rs1587922	3:51918228	ENSG00000248487.4	ABHD14A	1	1	0	1	1	0	3	0.0080402442	0.0614740695026
rs113527209	3:51563701	ENSG00000248487.4	ABHD14A	1	1	0	0	0	0	3	-0.1028408013	0.0614740695026
rs62259755	3:52018507	ENSG00000248487.4	ABHD14A	1	1	0	1	1	0	3	-0.0004874686	0.0614740695026
rs115561179	3:52072100	ENSG00000248487.4	ABHD14A	1	1	0	1	1	0	3	-0.1262037295	0.0614740695026
rs6762371	3:51871405	ENSG00000248487.4	ABHD14A	1	1	0	1	1	0	3	-0.0016325275	0.0614740695026
rs141650393	3:52342282	ENSG00000248487.4	ABHD14A	1	1	0	1	1	0	3	-0.1377923473	0.0614740695026
rs28481670	3:51869922	ENSG00000248487.4	ABHD14A	1	1	0	1	1	0	3	-0.0004159365	0.0614740695026
rs78691006	3:52580173	ENSG00000248487.4	ABHD14A	1	1	0	1	1	0	3	-0.0654574267	0.0614740695026
rs79957430	3:52210982	ENSG00000248487.4	ABHD14A	1	1	0	1	1	0	3	0.0479208849	0.0614740695026
rs62259747	3:51939043	ENSG00000248487.4	ABHD14A	1	1	0	1	1	0	3	-0.0142948913	0.0614740695026
rs7639477	3:51915752	ENSG00000248487.4	ABHD14A	1	1	0	1	1	0	3	0.0064484586	0.0614740695026
rs11712785	3:51365939	ENSG00000248487.4	ABHD14A	1	1	0	1	1	0	3	-0.0500933187	0.0614740695026
rs74603747	3:52143516	ENSG00000248487.4	ABHD14A	1	1	0	1	1	0	3	-0.0947663525	0.0614740695026
rs111321512	3:52017308	ENSG00000248487.4	ABHD14A	1	1	0	1	1	0	3	-0.3114060154	0.0614740695026
rs78410573	3:52641568	ENSG00000248487.4	ABHD14A	1	1	0	1	1	0	3	0.0503006064	0.0614740695026
rs144877001	3:52108904	ENSG00000248487.4	ABHD14A	1	1	0	1	1	0	3	0.107238757	0.0614740695026
rs13081228	3:52159476	ENSG00000248487.4	ABHD14A	1	1	0	1	1	0	3	0.0238314517	0.0614740695026
rs9869265	3:51870221	ENSG00000248487.4	ABHD14A	1	1	0	1	1	0	3	-0.0006672329	0.0614740695026
rs2079912	3:52533910	ENSG00000248487.4	ABHD14A	0	0	0	0	0	0	3	0.0257848705	0.0614740695026
rs36101994	3:51768769	ENSG00000248487.4	ABHD14A	1	1	0	1	1	0	3	0.0301810871	0.0614740695026
rs11921913	3:52508534	ENSG00000248487.4	ABHD14A	0	0	0	0	0	0	3	0.0531566156	0.0614740695026
rs73080658	3:51758820	ENSG00000248487.4	ABHD14A	1	1	0	1	1	0	3	0.0408982768	0.0614740695026
rs57184058	3:51901492	ENSG00000248487.4	ABHD14A	1	1	0	1	1	0	3	-0.0306778001	0.0614740695026
rs4687773	3:51768909	ENSG00000248487.4	ABHD14A	1	1	0	1	1	0	3	-0.1480638303	0.0614740695026
rs11928763	3:52508474	ENSG00000248487.4	ABHD14A	0	0	0	0	0	0	3	0.1615343556	0.0614740695026
rs34789050	3:51790029	ENSG00000248487.4	ABHD14A	1	1	0	1	1	0	3	0.4018700111	0.0614740695026
rs9857964	3:51850642	ENSG00000248487.4	ABHD14A	1	1	0	1	1	0	3	-0.0051096539	0.0614740695026
rs56204016	3:51858026	ENSG00000248487.4	ABHD14A	1	1	0	1	1	0	3	-0.0005080742	0.0614740695026
rs1983106	3:51909030	ENSG00000248487.4	ABHD14A	1	1	0	1	1	0	3	-0.0801927751	0.0614740695026
rs323884	3:51964946	ENSG00000248487.4	ABHD14A	1	1	0	1	1	0	3	0.4386986965	0.0614740695026
rs6774097	3:52569480	ENSG00000248487.4	ABHD14A	1	1	0	1	1	0	3	0.1589174289	0.0614740695026
rs11707158	3:51527117	ENSG00000248487.4	ABHD14A	1	1	0	1	1	0	3	-0.0329671116	0.0614740695026
rs9866552	3:51864849	ENSG00000248487.4	ABHD14A	1	1	0	1	1	0	3	-0.0013588723	0.0614740695026
rs6764588	3:51768810	ENSG00000248487.4	ABHD14A	1	1	0	1	1	0	3	0.1000725281	0.0614740695026
rs115946466	3:51830565	ENSG00000248487.4	ABHD14A	1	1	0	1	1	0	3	0.2357007148	0.0614740695026
rs13433690	3:51010721	ENSG00000248487.4	ABHD14A	0	0	0	0	0	0	3	0.1251412025	0.0614740695026
rs353551	3:52217088	ENSG00000248487.4	ABHD14A	1	1	0	1	1	0	3	-0.0607753594	0.0614740695026
rs11708811	3:52328607	ENSG00000248487.4	ABHD14A	1	1	0	1	1	0	3	-0.1294614216	0.0614740695026
rs2241785	3:51418135	ENSG00000248487.4	ABHD14A	1	1	0	1	1	0	3	-0.2019085618	0.0614740695026
rs13089851	3:52904550	ENSG00000248487.4	ABHD14A	1	1	0	1	1	0	3	0.107443455	0.0614740695026
rs73087038	3:52996874	ENSG00000248487.4	ABHD14A	1	1	0	1	1	0	3	-0.4453527963	0.0614740695026
rs6807537	3:51632193	ENSG00000248487.4	ABHD14A	0	0	0	0	0	0	3	-0.0327900484	0.0614740695026
rs6805941	3:51862458	ENSG00000248487.4	ABHD14A	1	1	0	1	1	0	3	-0.0019281831	0.0614740695026
rs9853511	3:51874275	ENSG00000248487.4	ABHD14A	1	1	0	1	1	0	3	-0.0015571031	0.0614740695026
rs6445483	3:52503701	ENSG00000248487.4	ABHD14A	1	1	0	1	1	0	3	0.1105782176	0.0614740695026
rs661777	3:52465186	ENSG00000248487.4	ABHD14A	1	1	0	1	1	0	3	0.1212675703	0.0614740695026
rs1605070	3:51917015	ENSG00000248487.4	ABHD14A	1	1	0	1	1	0	3	0.0089975636	0.0614740695026
rs6805324	3:51867010	ENSG00000248487.4	ABHD14A	1	1	0	1	1	0	3	-0.0860291698	0.0614740695026
rs62253561	3:52875772	ENSG00000248487.4	ABHD14A	1	1	0	1	1	0	3	0.1504203491	0.0614740695026
rs6768073	3:51854970	ENSG00000248487.4	ABHD14A	1	1	0	1	1	0	3	-0.0034282401	0.0614740695026
rs4387956	3:51915619	ENSG00000248487.4	ABHD14A	1	1	0	1	1	0	3	0.004884057	0.0614740695026
rs12639503	3:51860817	ENSG00000248487.4	ABHD14A	1	1	0	1	1	0	3	-0.0014310493	0.0614740695026
rs73078645	3:51473302	ENSG00000248487.4	ABHD14A	1	1	0	1	1	0	3	-0.0230866026	0.0614740695026
rs9843689	3:51258144	ENSG00000248487.4	ABHD14A	0	0	0	0	0	0	3	-0.019318704	0.0614740695026
rs7643568	3:52578474	ENSG00000248487.4	ABHD14A	1	1	0	1	1	0	3	0.1333676781	0.0614740695026
rs4687660	3:52866678	ENSG00000248487.4	ABHD14A	0	0	0	0	0	0	3	-0.0652138786	0.0614740695026
rs6762083	3:51871154	ENSG00000248487.4	ABHD14A	1	1	0	1	1	0	3	-0.001306193	0.0614740695026
rs79991889	3:52645729	ENSG00000248487.4	ABHD14A	1	1	0	1	1	0	3	0.02693522	0.0614740695026
rs2335928	3:52498782	ENSG00000248487.4	ABHD14A	1	1	0	1	1	0	3	0.0636558902	0.0614740695026
rs78506463	3:52664168	ENSG00000248487.4	ABHD14A	1	1	0	1	1	0	3	0.0539009804	0.0614740695026
rs116787517	3:52208057	ENSG00000248487.4	ABHD14A	1	1	0	0	0	0	3	-0.1632844187	0.0614740695026
rs758801	3:52536308	ENSG00000248487.4	ABHD14A	1	1	0	1	1	0	3	0.1938784923	0.0614740695026
rs149988037	3:51883937	ENSG00000248487.4	ABHD14A	1	1	0	1	1	0	3	-0.1153249143	0.0614740695026
rs74489188	3:52608672	ENSG00000248487.4	ABHD14A	1	1	0	1	1	0	3	-0.4499959411	0.0614740695026
rs74324896	3:51575114	ENSG00000248487.4	ABHD14A	0	0	0	1	1	0	3	0.0457740999	0.0614740695026
rs147321379	3:51298857	ENSG00000248487.4	ABHD14A	1	1	0	1	1	0	3	-0.0252324847	0.0614740695026
rs114270966	3:51974725	ENSG00000248487.4	ABHD14A	1	1	0	1	1	0	3	-0.174728223	0.0614740695026
rs71297377	3:51845410	ENSG00000248487.4	ABHD14A	1	1	0	1	1	0	3	0.0649658615	0.0614740695026
rs12631654	3:51855116	ENSG00000248487.4	ABHD14A	1	1	0	1	1	0	3	-0.0438837301	0.0614740695026
rs12453884	17:27860606	ENSG00000168792.4	ABHD15	0	0	0	0	0	0	17	0.004661857	0.0897668859132
rs17727765	17:27576962	ENSG00000168792.4	ABHD15	1	1	0	1	1	0	17	0.171654974	0.0897668859132
rs150893488	17:28518587	ENSG00000168792.4	ABHD15	1	1	0	1	1	0	17	-0.095622448	0.0897668859132
rs117972846	17:26947476	ENSG00000168792.4	ABHD15	1	1	0	1	1	0	17	-0.00771968	0.0897668859132
rs117364520	17:28595941	ENSG00000168792.4	ABHD15	1	1	0	1	1	0	17	-0.277593876	0.0897668859132
rs62068618	17:28153351	ENSG00000168792.4	ABHD15	1	1	0	1	1	0	17	0.077371629	0.0897668859132
rs62068615	17:28138800	ENSG00000168792.4	ABHD15	1	1	0	1	1	0	17	0.084460704	0.0897668859132
rs61556563	17:27368804	ENSG00000168792.4	ABHD15	1	1	0	1	1	0	17	0.011454833	0.0897668859132
rs636000	17:27891864	ENSG00000168792.4	ABHD15	1	1	0	1	1	0	17	-0.134547732	0.0897668859132
rs145448673	17:27368501	ENSG00000168792.4	ABHD15	1	1	0	1	1	0	17	0.020801801	0.0897668859132
rs36099080	17:27872122	ENSG00000168792.4	ABHD15	1	1	0	1	1	0	17	0.024024401	0.0897668859132
rs72811806	17:27343779	ENSG00000168792.4	ABHD15	1	1	0	1	1	0	17	0.076176867	0.0897668859132
rs1017529	17:27912415	ENSG00000168792.4	ABHD15	1	1	0	1	1	0	17	-0.024132475	0.0897668859132
rs149777351	17:27705770	ENSG00000168792.4	ABHD15	1	1	0	1	1	0	17	-0.094351977	0.0897668859132
rs62065197	17:27593642	ENSG00000168792.4	ABHD15	1	1	0	1	1	0	17	-0.277683113	0.0897668859132
rs117536785	17:28887539	ENSG00000168792.4	ABHD15	1	1	0	1	1	0	17	-0.001129926	0.0897668859132
rs6510615	19:1649363	ENSG00000129968.11	ABHD17A	1	1	0	1	1	0	19	-0.01696769	0.0325768005088
rs4749185	10:27102668	ENSG00000136754.12	ABI1	1	1	0	1	1	0	10	-0.013030972	0.0213370326633
rs7908040	10:27058116	ENSG00000136754.12	ABI1	1	1	0	1	1	0	10	-0.011595685	0.0213370326633
rs7893800	10:27125289	ENSG00000136754.12	ABI1	1	1	0	1	1	0	10	-0.020349318	0.0213370326633
rs10829064	10:27072989	ENSG00000136754.12	ABI1	1	1	0	1	1	0	10	-0.007794634	0.0213370326633
rs10764641	10:27069902	ENSG00000136754.12	ABI1	1	1	0	1	1	0	10	-0.005898599	0.0213370326633
rs7907630	10:27070290	ENSG00000136754.12	ABI1	1	1	0	1	1	0	10	-0.006464857	0.0213370326633
rs3916988	10:27102957	ENSG00000136754.12	ABI1	1	1	0	1	1	0	10	-0.012778349	0.0213370326633
rs4747575	10:27102522	ENSG00000136754.12	ABI1	1	1	0	1	1	0	10	-0.012945626	0.0213370326633
rs2182293	10:27119082	ENSG00000136754.12	ABI1	1	1	0	1	1	0	10	-0.06987651	0.0213370326633
rs7915128	10:27054375	ENSG00000136754.12	ABI1	1	1	0	1	1	0	10	-0.005043122	0.0213370326633
rs3818409	10:27058273	ENSG00000136754.12	ABI1	1	1	0	1	1	0	10	-0.011405704	0.0213370326633
rs4266295	4:7473516	ENSG00000163995.14	ABLIM2	1	1	0	1	1	0	4	0.019744108	0.0428160598297
rs11727691	4:8059749	ENSG00000163995.14	ABLIM2	1	1	0	1	1	0	4	-0.076518021	0.0428160598297
rs7685070	4:8023484	ENSG00000163995.14	ABLIM2	1	1	0	1	1	0	4	-0.038463053	0.0428160598297
rs3965270	4:7374203	ENSG00000163995.14	ABLIM2	1	1	0	1	1	0	4	0.03172218	0.0428160598297
rs146399118	4:9050931	ENSG00000163995.14	ABLIM2	1	1	0	1	1	0	4	-0.015157272	0.0428160598297
rs55755839	4:7138118	ENSG00000163995.14	ABLIM2	1	1	0	1	1	0	4	0.011829599	0.0428160598297
rs2385918	4:8053020	ENSG00000163995.14	ABLIM2	1	1	0	1	1	0	4	-0.042126998	0.0428160598297
rs187267563	4:9143753	ENSG00000163995.14	ABLIM2	0	0	0	0	0	0	4	-0.106818028	0.0428160598297
rs6851094	4:7633083	ENSG00000163995.14	ABLIM2	1	1	0	1	1	0	4	-0.018955957	0.0428160598297
rs13116436	4:7537142	ENSG00000163995.14	ABLIM2	1	1	0	1	1	0	4	0.03436344	0.0428160598297
rs10026218	4:7473863	ENSG00000163995.14	ABLIM2	1	1	0	1	1	0	4	0.007626924	0.0428160598297
rs191646092	4:7296657	ENSG00000163995.14	ABLIM2	0	0	0	0	0	0	4	-0.078453063	0.0428160598297
rs28611048	4:8010249	ENSG00000163995.14	ABLIM2	1	1	0	1	1	0	4	0.004892579	0.0428160598297
rs7665697	4:7137993	ENSG00000163995.14	ABLIM2	1	1	0	1	1	0	4	0.02486478	0.0428160598297
rs150068976	4:9006211	ENSG00000163995.14	ABLIM2	1	1	0	1	1	0	4	0.002855587	0.0428160598297
rs73797019	4:7532193	ENSG00000163995.14	ABLIM2	1	1	0	1	1	0	4	0.042895226	0.0428160598297
rs62290616	4:7977943	ENSG00000163995.14	ABLIM2	1	1	0	1	1	0	4	0.043241685	0.0428160598297
rs11728588	4:7981875	ENSG00000163995.14	ABLIM2	1	1	0	1	1	0	4	0.011560716	0.0428160598297
rs36152123	4:9055566	ENSG00000163995.14	ABLIM2	1	1	0	1	1	0	4	-0.016920247	0.0428160598297
rs149671577	4:8112487	ENSG00000163995.14	ABLIM2	1	1	0	1	1	0	4	-0.024743413	0.0428160598297
rs10021616	4:7431665	ENSG00000163995.14	ABLIM2	1	1	0	1	1	0	4	-0.009473809	0.0428160598297
rs74483895	4:7279626	ENSG00000163995.14	ABLIM2	1	1	0	1	1	0	4	-0.056840733	0.0428160598297
rs11736272	4:8064899	ENSG00000163995.14	ABLIM2	1	1	0	1	1	0	4	-0.007974803	0.0428160598297
rs6830288	4:7021490	ENSG00000163995.14	ABLIM2	0	0	0	0	0	0	4	0.019495428	0.0428160598297
rs4689109	4:7374220	ENSG00000163995.14	ABLIM2	1	1	0	1	1	0	4	0.030636862	0.0428160598297
rs13116923	4:7733386	ENSG00000163995.14	ABLIM2	1	1	0	1	1	0	4	-0.014187496	0.0428160598297
rs6838127	4:8579193	ENSG00000163995.14	ABLIM2	1	1	0	1	1	0	4	-0.011767499	0.0428160598297
rs4044946	4:7374179	ENSG00000163995.14	ABLIM2	1	1	0	1	1	0	4	0.04481673	0.0428160598297
rs11931489	4:7531319	ENSG00000163995.14	ABLIM2	1	1	0	1	1	0	4	0.009380526	0.0428160598297
rs189282871	4:9159219	ENSG00000163995.14	ABLIM2	0	0	0	0	0	0	4	-0.004070814	0.0428160598297
rs12641424	4:8054314	ENSG00000163995.14	ABLIM2	1	1	0	1	1	0	4	-0.090617176	0.0428160598297
rs28540402	4:8012317	ENSG00000163995.14	ABLIM2	1	1	0	1	1	0	4	-0.020228146	0.0428160598297
rs3864207	4:7373987	ENSG00000163995.14	ABLIM2	1	1	0	1	1	0	4	0.030160227	0.0428160598297
rs7692567	4:8288521	ENSG00000163995.14	ABLIM2	1	1	0	1	1	0	4	0.040349866	0.0428160598297
rs3976586	4:9116271	ENSG00000163995.14	ABLIM2	0	0	0	0	0	0	4	-0.057463641	0.0428160598297
rs142890580	4:9043712	ENSG00000163995.14	ABLIM2	1	1	0	0	0	0	4	-0.170658556	0.0428160598297
rs74634002	4:7398339	ENSG00000163995.14	ABLIM2	1	1	0	1	1	0	4	-0.237320271	0.0428160598297
rs78073916	4:7535517	ENSG00000163995.14	ABLIM2	1	1	0	1	1	0	4	0.078248561	0.0428160598297
rs2864365	4:9144411	ENSG00000163995.14	ABLIM2	1	1	0	1	1	0	4	-0.005872798	0.0428160598297
rs4358385	4:8566213	ENSG00000163995.14	ABLIM2	1	1	0	1	1	0	4	0.058891286	0.0428160598297
rs78787587	4:8129176	ENSG00000163995.14	ABLIM2	1	1	0	1	1	0	4	0.221623099	0.0428160598297
rs17381732	4:7690857	ENSG00000163995.14	ABLIM2	1	1	0	1	1	0	4	-0.02066493	0.0428160598297
rs7660783	4:8677043	ENSG00000163995.14	ABLIM2	1	1	0	1	1	0	4	-0.002712709	0.0428160598297
rs12508967	4:7449820	ENSG00000163995.14	ABLIM2	1	1	0	1	1	0	4	0.012845856	0.0428160598297
rs189332119	4:7541908	ENSG00000163995.14	ABLIM2	0	0	0	0	0	0	4	0.165750048	0.0428160598297
rs140577984	4:9119276	ENSG00000163995.14	ABLIM2	1	1	0	0	0	0	4	0.00565741	0.0428160598297
rs10938693	4:8122529	ENSG00000163995.14	ABLIM2	1	1	0	1	1	0	4	0.001047387	0.0428160598297
rs34809572	4:8981560	ENSG00000163995.14	ABLIM2	1	1	0	1	1	0	4	0.025402061	0.0428160598297
rs1320060	4:8056197	ENSG00000163995.14	ABLIM2	1	1	0	1	1	0	4	-0.056794716	0.0428160598297
rs146861050	4:9049968	ENSG00000163995.14	ABLIM2	1	1	0	1	1	0	4	-0.003943649	0.0428160598297
rs112341598	6:139538877	ENSG00000146386.7	ABRACL	1	1	0	1	1	0	6	0.00391486	0.0354078243587
rs17743633	6:139516874	ENSG00000146386.7	ABRACL	1	1	0	1	1	0	6	0.010640029	0.0354078243587
rs79551332	6:138634782	ENSG00000146386.7	ABRACL	1	1	0	1	1	0	6	-0.025001655	0.0354078243587
rs62441853	6:139358300	ENSG00000146386.7	ABRACL	1	1	0	1	1	0	6	-0.044772095	0.0354078243587
rs62441851	6:139354992	ENSG00000146386.7	ABRACL	1	1	0	1	1	0	6	-0.044535239	0.0354078243587
rs6570300	6:139352800	ENSG00000146386.7	ABRACL	1	1	0	1	1	0	6	-0.059122028	0.0354078243587
rs76451554	6:138639084	ENSG00000146386.7	ABRACL	1	1	0	1	1	0	6	-0.023312507	0.0354078243587
rs7760083	6:139358723	ENSG00000146386.7	ABRACL	1	1	0	1	1	0	6	0.034058083	0.0354078243587
rs9376396	6:139349151	ENSG00000146386.7	ABRACL	1	1	0	1	1	0	6	-0.046419915	0.0354078243587
rs9403027	6:139341150	ENSG00000146386.7	ABRACL	1	1	0	1	1	0	6	-0.009733791	0.0354078243587
rs2498663	6:139426909	ENSG00000146386.7	ABRACL	1	1	0	1	1	0	6	0.020808793	0.0354078243587
rs80255377	6:138635759	ENSG00000146386.7	ABRACL	1	1	0	1	1	0	6	-0.026102484	0.0354078243587
rs75128495	6:138638058	ENSG00000146386.7	ABRACL	1	1	0	1	1	0	6	-0.026189627	0.0354078243587
rs9403030	6:139347894	ENSG00000146386.7	ABRACL	1	1	0	1	1	0	6	0.05600739	0.0354078243587
rs13216218	6:139516214	ENSG00000146386.7	ABRACL	1	1	0	1	1	0	6	0.010901414	0.0354078243587
rs2473518	6:139428781	ENSG00000146386.7	ABRACL	1	1	0	1	1	0	6	0.019081474	0.0354078243587
rs2473519	6:139429209	ENSG00000146386.7	ABRACL	1	1	0	1	1	0	6	0.018682145	0.0354078243587
rs2473515	6:139427800	ENSG00000146386.7	ABRACL	1	1	0	1	1	0	6	0.01938591	0.0354078243587
rs2473534	6:139452242	ENSG00000146386.7	ABRACL	1	1	0	1	1	0	6	0.00143467	0.0354078243587
rs74428486	16:21268569	ENSG00000005189.15	AC004381.6	1	1	0	1	1	0	16	0.035868341	0.0312968069296
rs73542514	16:19941939	ENSG00000005189.15	AC004381.6	1	1	0	1	1	0	16	0.000782635	0.0312968069296
rs113623697	16:19929962	ENSG00000005189.15	AC004381.6	1	1	0	1	1	0	16	0.030234835	0.0312968069296
rs73540645	16:19931554	ENSG00000005189.15	AC004381.6	1	1	0	1	1	0	16	0.023797238	0.0312968069296
rs73080306	7:22868539	ENSG00000214871.3	AC005082.1	1	1	0	1	1	0	7	0.0172798959	0.0283412235239
rs62448275	7:22850939	ENSG00000214871.3	AC005082.1	1	1	0	1	1	0	7	0.0277578694	0.0283412235239
rs58894164	7:22875597	ENSG00000214871.3	AC005082.1	1	1	0	1	1	0	7	0.0153130038	0.0283412235239
rs2686506	7:22445781	ENSG00000214871.3	AC005082.1	1	1	0	1	1	0	7	0.0112068	0.0283412235239
rs17146997	7:22594509	ENSG00000214871.3	AC005082.1	1	1	0	1	1	0	7	0.0559160751	0.0283412235239
rs28702400	7:22311838	ENSG00000214871.3	AC005082.1	1	1	0	1	1	0	7	-0.0259508356	0.0283412235239
rs4722324	7:24103128	ENSG00000214871.3	AC005082.1	1	1	0	1	1	0	7	0.0279492302	0.0283412235239
rs185621866	7:23944219	ENSG00000214871.3	AC005082.1	0	0	0	0	0	0	7	-0.0765216958	0.0283412235239
rs10266901	7:22269045	ENSG00000214871.3	AC005082.1	1	1	0	1	1	0	7	-0.0203203921	0.0283412235239
rs7782974	7:22438429	ENSG00000214871.3	AC005082.1	1	1	0	1	1	0	7	-0.0119031533	0.0283412235239
rs272654	7:24146965	ENSG00000214871.3	AC005082.1	1	1	0	1	1	0	7	0.0461633779	0.0283412235239
rs272658	7:24145579	ENSG00000214871.3	AC005082.1	1	1	0	1	1	0	7	0.006698932	0.0283412235239
rs1881200	7:23201637	ENSG00000214871.3	AC005082.1	1	1	0	1	1	0	7	0.0369411471	0.0283412235239
rs1881201	7:23194013	ENSG00000214871.3	AC005082.1	1	1	0	1	1	0	7	0.021158203	0.0283412235239
rs150149719	7:23264308	ENSG00000214871.3	AC005082.1	1	1	0	1	1	0	7	-0.0219400249	0.0283412235239
rs117398425	7:23264688	ENSG00000214871.3	AC005082.1	1	1	0	1	1	0	7	-0.0220822827	0.0283412235239
rs192855073	7:23556884	ENSG00000214871.3	AC005082.1	1	1	0	1	1	0	7	-0.0147907705	0.0283412235239
rs75239735	7:23182564	ENSG00000214871.3	AC005082.1	1	1	0	1	1	0	7	-0.1896732194	0.0283412235239
rs28661240	7:22594075	ENSG00000214871.3	AC005082.1	1	1	0	1	1	0	7	0.0010363091	0.0283412235239
rs190868141	7:24116666	ENSG00000214871.3	AC005082.1	0	0	0	0	0	0	7	-0.0974061589	0.0283412235239
rs227944	7:23603318	ENSG00000214871.3	AC005082.1	1	1	0	1	1	0	7	0.0012971932	0.0283412235239
rs73080330	7:22878506	ENSG00000214871.3	AC005082.1	1	1	0	1	1	0	7	0.019810705	0.0283412235239
rs61042179	7:22884114	ENSG00000214871.3	AC005082.1	1	1	0	1	1	0	7	0.1473563838	0.0283412235239
rs76434762	7:23469008	ENSG00000214871.3	AC005082.1	1	1	0	1	1	0	7	0.1142695304	0.0283412235239
rs76350761	7:23241737	ENSG00000214871.3	AC005082.1	1	1	0	1	1	0	7	-0.0611364448	0.0283412235239
rs28579868	7:22593997	ENSG00000214871.3	AC005082.1	1	1	0	1	1	0	7	0.0016431201	0.0283412235239
rs17146668	7:22349769	ENSG00000214871.3	AC005082.1	1	1	0	0	0	0	7	-0.0290199486	0.0283412235239
rs17146488	7:22312065	ENSG00000214871.3	AC005082.1	1	1	0	1	1	0	7	-0.0258459539	0.0283412235239
rs2528820	7:22451576	ENSG00000214871.3	AC005082.1	1	1	0	1	1	0	7	0.0127534887	0.0283412235239
rs3846995	7:22437867	ENSG00000214871.3	AC005082.1	1	1	0	1	1	0	7	-0.0098777033	0.0283412235239
rs3114704	7:22463207	ENSG00000214871.3	AC005082.1	1	1	0	1	1	0	7	0.0005867782	0.0283412235239
rs117715796	7:23264689	ENSG00000214871.3	AC005082.1	1	1	0	1	1	0	7	-0.0216501326	0.0283412235239
rs12538110	7:22268978	ENSG00000214871.3	AC005082.1	1	1	0	1	1	0	7	-0.0205566479	0.0283412235239
rs62448356	7:22854082	ENSG00000214871.3	AC005082.1	1	1	0	1	1	0	7	0.0398799757	0.0283412235239
rs57869254	7:22864640	ENSG00000214871.3	AC005082.1	1	1	0	1	1	0	7	0.025921658	0.0283412235239
rs2528925	7:22403057	ENSG00000214871.3	AC005082.1	0	0	0	0	0	0	7	-0.0082052332	0.0283412235239
rs6509257	19:46776224	ENSG00000267757.1	AC006132.1	0	0	0	1	1	0	19	-0.3401022	0.345288743326
rs11883180	19:46726625	ENSG00000267757.1	AC006132.1	1	1	0	1	1	0	19	-0.06318073	0.345288743326
rs113330691	19:45295886	ENSG00000267757.1	AC006132.1	1	1	0	1	1	0	19	-0.06356165	0.345288743326
rs1010695	19:46510882	ENSG00000267757.1	AC006132.1	1	1	0	1	1	0	19	-0.009066219	0.345288743326
rs34212898	19:46291135	ENSG00000267757.1	AC006132.1	1	1	0	1	1	0	19	-0.05482463	0.345288743326
rs10775543	19:45470913	ENSG00000267757.1	AC006132.1	1	1	0	0	0	0	19	-0.001850094	0.345288743326
rs12976019	19:45868647	ENSG00000267757.1	AC006132.1	1	1	0	0	0	0	19	-0.04345201	0.345288743326
rs35569326	19:45738744	ENSG00000267757.1	AC006132.1	1	1	0	1	1	0	19	-0.04996631	0.345288743326
rs2965155	19:45188471	ENSG00000267757.1	AC006132.1	1	1	0	1	1	0	19	0.03563135	0.345288743326
rs186471867	19:46477246	ENSG00000267757.1	AC006132.1	0	0	0	0	0	0	19	-0.01302345	0.345288743326
rs73940616	19:46729034	ENSG00000267757.1	AC006132.1	1	1	0	1	1	0	19	-0.01278905	0.345288743326
rs6509232	19:46205489	ENSG00000267757.1	AC006132.1	1	1	0	1	1	0	19	-0.0007619243	0.345288743326
rs139272957	19:45748435	ENSG00000267757.1	AC006132.1	1	1	0	1	1	0	19	-0.01716174	0.345288743326
rs3212930	19:45927610	ENSG00000267757.1	AC006132.1	1	1	0	1	1	0	19	-0.03844549	0.345288743326
rs73940604	19:46710377	ENSG00000267757.1	AC006132.1	1	1	0	1	1	0	19	-0.03608849	0.345288743326
rs2060251	19:45509024	ENSG00000267757.1	AC006132.1	1	1	0	1	1	0	19	0.104347	0.345288743326
rs11083779	19:46204878	ENSG00000267757.1	AC006132.1	1	1	0	1	1	0	19	-0.02761584	0.345288743326
rs76265504	19:45879195	ENSG00000267757.1	AC006132.1	1	1	0	1	1	0	19	-0.004939044	0.345288743326
rs73568931	19:46017731	ENSG00000267757.1	AC006132.1	1	1	0	1	1	0	19	0.03829228	0.345288743326
rs8100419	19:45718624	ENSG00000267757.1	AC006132.1	1	1	0	1	1	0	19	0.015166	0.345288743326
rs12977877	19:45245172	ENSG00000267757.1	AC006132.1	1	1	0	1	1	0	19	0.002046616	0.345288743326
rs11670297	19:47081250	ENSG00000267757.1	AC006132.1	1	1	0	1	1	0	19	0.01063502	0.345288743326
rs12460388	19:45250331	ENSG00000267757.1	AC006132.1	1	1	0	1	1	0	19	-0.0284388	0.345288743326
rs17875638	19:45827775	ENSG00000267757.1	AC006132.1	1	1	0	1	1	0	19	-7.120192e-05	0.345288743326
rs17875639	19:45827194	ENSG00000267757.1	AC006132.1	1	1	0	1	1	0	19	-0.01523435	0.345288743326
rs17356664	19:45740771	ENSG00000267757.1	AC006132.1	1	1	0	1	1	0	19	-0.1138937	0.345288743326
rs12609834	19:46019140	ENSG00000267757.1	AC006132.1	1	1	0	1	1	0	19	0.0201929	0.345288743326
rs72654473	19:45414399	ENSG00000267757.1	AC006132.1	1	1	0	1	1	0	19	-0.08993214	0.345288743326
rs11879227	19:46193351	ENSG00000267757.1	AC006132.1	1	1	0	0	0	0	19	-0.02115393	0.345288743326
rs10426736	19:47038397	ENSG00000267757.1	AC006132.1	1	1	0	1	1	0	19	0.04751206	0.345288743326
rs11883236	19:46730047	ENSG00000267757.1	AC006132.1	1	1	0	1	1	0	19	-0.01556656	0.345288743326
rs7246245	19:45521426	ENSG00000267757.1	AC006132.1	1	1	0	1	1	0	19	0.007595373	0.345288743326
rs11881101	19:45530552	ENSG00000267757.1	AC006132.1	1	1	0	1	1	0	19	-0.03649152	0.345288743326
rs12984195	19:45913460	ENSG00000267757.1	AC006132.1	1	1	0	1	1	0	19	-0.01504741	0.345288743326
rs28381250	19:45975282	ENSG00000267757.1	AC006132.1	1	1	0	1	1	0	19	0.08529343	0.345288743326
rs8108110	19:45234124	ENSG00000267757.1	AC006132.1	1	1	0	1	1	0	19	0.02653191	0.345288743326
rs113358271	19:45918536	ENSG00000267757.1	AC006132.1	1	1	0	1	1	0	19	-0.01694242	0.345288743326
rs59652214	19:46912889	ENSG00000267757.1	AC006132.1	1	1	0	1	1	0	19	-0.02238409	0.345288743326
rs7247707	19:45514550	ENSG00000267757.1	AC006132.1	1	1	0	1	1	0	19	0.06312306	0.345288743326
rs10422599	19:46073034	ENSG00000267757.1	AC006132.1	1	1	0	1	1	0	19	-0.03034008	0.345288743326
rs7249245	19:45518223	ENSG00000267757.1	AC006132.1	1	1	0	1	1	0	19	0.05522834	0.345288743326
rs35057129	19:45535310	ENSG00000267757.1	AC006132.1	1	1	0	1	1	0	19	-0.03022359	0.345288743326
rs17875640	19:45827148	ENSG00000267757.1	AC006132.1	1	1	0	1	1	0	19	-0.03645685	0.345288743326
rs17875642	19:45825826	ENSG00000267757.1	AC006132.1	1	1	0	1	1	0	19	-0.05033255	0.345288743326
rs17875645	19:45824891	ENSG00000267757.1	AC006132.1	1	1	0	1	1	0	19	-0.000647949	0.345288743326
rs17875644	19:45825020	ENSG00000267757.1	AC006132.1	1	1	0	1	1	0	19	-0.003312979	0.345288743326
rs112368261	19:46764836	ENSG00000267757.1	AC006132.1	1	1	0	1	1	0	19	0.07144931	0.345288743326
rs138339429	19:45735303	ENSG00000267757.1	AC006132.1	1	1	0	1	1	0	19	-0.01306376	0.345288743326
rs2377326	19:45813830	ENSG00000267757.1	AC006132.1	1	1	0	0	0	0	19	-0.04938338	0.345288743326
rs445925	19:45415640	ENSG00000267757.1	AC006132.1	1	1	0	1	1	0	19	-0.02410656	0.345288743326
rs346742	19:45748244	ENSG00000267757.1	AC006132.1	1	1	0	1	1	0	19	-6.682085e-05	0.345288743326
rs346747	19:45738584	ENSG00000267757.1	AC006132.1	1	1	0	1	1	0	19	-0.03933872	0.345288743326
rs1799793	19:45867259	ENSG00000267757.1	AC006132.1	1	1	0	1	1	0	19	-0.03585654	0.345288743326
rs138808004	19:46844614	ENSG00000267757.1	AC006132.1	1	1	0	1	1	0	19	-0.1059501	0.345288743326
rs3178166	19:45594170	ENSG00000267757.1	AC006132.1	1	1	0	1	1	0	19	-0.06848117	0.345288743326
rs117066760	19:46767891	ENSG00000267757.1	AC006132.1	1	1	0	1	1	0	19	0.1633044	0.345288743326
rs16980091	19:46375779	ENSG00000267757.1	AC006132.1	1	1	0	1	1	0	19	-0.01926972	0.345288743326
rs2927469	19:45355552	ENSG00000267757.1	AC006132.1	1	1	0	1	1	0	19	-0.01573021	0.345288743326
rs62113402	19:46497706	ENSG00000267757.1	AC006132.1	1	1	0	1	1	0	19	0.02558014	0.345288743326
rs2286756	19:46145025	ENSG00000267757.1	AC006132.1	1	1	0	1	1	0	19	-0.5662912	0.345288743326
rs80165327	19:45746154	ENSG00000267757.1	AC006132.1	1	1	0	1	1	0	19	-0.01584747	0.345288743326
rs192775394	19:45671482	ENSG00000267757.1	AC006132.1	1	1	0	1	1	0	19	-0.001783599	0.345288743326
rs3916883	19:45855318	ENSG00000267757.1	AC006132.1	1	1	0	1	1	0	19	-0.04867283	0.345288743326
rs8104467	19:45233489	ENSG00000267757.1	AC006132.1	1	1	0	1	1	0	19	0.02316702	0.345288743326
rs111411487	19:45978716	ENSG00000267757.1	AC006132.1	1	1	0	1	1	0	19	0.01779707	0.345288743326
rs111978819	19:46966695	ENSG00000267757.1	AC006132.1	1	1	0	1	1	0	19	0.03889944	0.345288743326
rs283814	19:45389224	ENSG00000267757.1	AC006132.1	1	1	0	1	1	0	19	-0.001658157	0.345288743326
rs6544004	2:36518699	ENSG00000218739.5	AC007390.5	1	1	0	1	1	0	2	0.0037280259	0.180911212756
rs2192939	2:37484726	ENSG00000218739.5	AC007390.5	1	1	0	1	1	0	2	-0.0457489422	0.180911212756
rs2888434	2:37465906	ENSG00000218739.5	AC007390.5	1	1	0	1	1	0	2	-0.0007823403	0.180911212756
rs2540975	2:37419985	ENSG00000218739.5	AC007390.5	1	1	0	1	1	0	2	-0.000715176	0.180911212756
rs186943263	2:37422050	ENSG00000218739.5	AC007390.5	0	0	0	0	0	0	2	-0.1004236466	0.180911212756
rs11689794	2:37550196	ENSG00000218739.5	AC007390.5	1	1	0	1	1	0	2	-0.032409758	0.180911212756
rs7570547	2:37550790	ENSG00000218739.5	AC007390.5	1	1	0	1	1	0	2	-0.0221092799	0.180911212756
rs7584565	2:37550903	ENSG00000218739.5	AC007390.5	1	1	0	1	1	0	2	-0.0223198489	0.180911212756
rs13027919	2:37567636	ENSG00000218739.5	AC007390.5	1	1	0	1	1	0	2	-0.069944976	0.180911212756
rs7568510	2:37555102	ENSG00000218739.5	AC007390.5	1	1	0	1	1	0	2	-0.0491078158	0.180911212756
rs1158218	2:37546845	ENSG00000218739.5	AC007390.5	1	1	0	1	1	0	2	-0.0159718427	0.180911212756
rs7593932	2:37567226	ENSG00000218739.5	AC007390.5	1	1	0	1	1	0	2	-0.0338184119	0.180911212756
rs6743782	2:37461473	ENSG00000218739.5	AC007390.5	1	1	0	1	1	0	2	-0.0082071189	0.180911212756
rs7558505	2:37568247	ENSG00000218739.5	AC007390.5	1	1	0	1	1	0	2	-0.0121031901	0.180911212756
rs13015451	2:37551085	ENSG00000218739.5	AC007390.5	1	1	0	1	1	0	2	-0.0343436541	0.180911212756
rs10779921	2:37440355	ENSG00000218739.5	AC007390.5	1	1	0	1	1	0	2	-0.1164686293	0.180911212756
rs10206380	2:37454286	ENSG00000218739.5	AC007390.5	1	1	0	1	1	0	2	-0.0398901719	0.180911212756
rs11674985	2:37928127	ENSG00000218739.5	AC007390.5	1	1	0	1	1	0	2	0.0210789966	0.180911212756
rs2430494	2:37463620	ENSG00000218739.5	AC007390.5	1	1	0	1	1	0	2	-0.0227635201	0.180911212756
rs2110965	2:37472804	ENSG00000218739.5	AC007390.5	1	1	0	1	1	0	2	-0.0008548357	0.180911212756
rs55889733	16:2173046	ENSG00000167970.6	AC009065.1	1	1	0	1	1	0	16	-0.074464815	0.0351401231286
rs929106	16:1675790	ENSG00000167970.6	AC009065.1	1	1	0	1	1	0	16	-0.003738272	0.0351401231286
rs74002421	16:1678541	ENSG00000167970.6	AC009065.1	1	1	0	1	1	0	16	-0.003105227	0.0351401231286
rs144582212	16:2152129	ENSG00000167970.6	AC009065.1	0	0	0	0	0	0	16	0.030549747	0.0351401231286
rs1883026	16:3178599	ENSG00000167970.6	AC009065.1	1	1	0	0	0	0	16	0.049738142	0.0351401231286
rs139323650	16:2995870	ENSG00000167970.6	AC009065.1	1	1	0	1	1	0	16	-0.126696666	0.0351401231286
rs192873952	16:1308771	ENSG00000167970.6	AC009065.1	0	0	0	0	0	0	16	-0.225396076	0.0351401231286
rs35702779	16:3037304	ENSG00000167970.6	AC009065.1	1	1	0	1	1	0	16	-0.032930618	0.0351401231286
rs75191562	16:1677257	ENSG00000167970.6	AC009065.1	1	1	0	1	1	0	16	-0.005498561	0.0351401231286
rs4785919	16:2977262	ENSG00000167970.6	AC009065.1	1	1	0	1	1	0	16	-0.070145045	0.0351401231286
rs72775470	16:1309821	ENSG00000167970.6	AC009065.1	1	1	0	1	1	0	16	0.008446882	0.0351401231286
rs2074294	16:2903845	ENSG00000167970.6	AC009065.1	1	1	0	1	1	0	16	0.007639841	0.0351401231286
rs113855655	16:2965856	ENSG00000167970.6	AC009065.1	1	1	0	1	1	0	16	-0.03866214	0.0351401231286
rs9922189	16:1507778	ENSG00000167970.6	AC009065.1	1	1	0	1	1	0	16	0.051218568	0.0351401231286
rs7199891	16:1677752	ENSG00000167970.6	AC009065.1	1	1	0	1	1	0	16	-0.005119283	0.0351401231286
rs117271496	16:3105807	ENSG00000167970.6	AC009065.1	1	1	0	1	1	0	16	0.043001523	0.0351401231286
rs147509811	16:3008631	ENSG00000167970.6	AC009065.1	1	1	0	1	1	0	16	-0.297028181	0.0351401231286
rs9936847	16:1309863	ENSG00000167970.6	AC009065.1	1	1	0	1	1	0	16	0.026651127	0.0351401231286
rs11862600	16:2141343	ENSG00000167970.6	AC009065.1	1	1	0	0	0	0	16	0.012915245	0.0351401231286
rs8060332	16:2892770	ENSG00000167970.6	AC009065.1	1	1	0	1	1	0	16	0.00227036	0.0351401231286
rs2235639	16:1574252	ENSG00000167970.6	AC009065.1	1	1	0	1	1	0	16	-0.004686084	0.0351401231286
rs1800984	16:1306355	ENSG00000167970.6	AC009065.1	1	1	0	0	0	0	16	-0.017196878	0.0351401231286
rs185092158	16:1308745	ENSG00000167970.6	AC009065.1	0	0	0	0	0	0	16	-0.063927666	0.0351401231286
rs117520248	16:1374577	ENSG00000167970.6	AC009065.1	1	1	0	1	1	0	16	0.041767381	0.0351401231286
rs137863738	16:2304399	ENSG00000167970.6	AC009065.1	1	1	0	1	1	0	16	-0.43834492	0.0351401231286
rs62113368	19:7650474	ENSG00000214248.2	AC010336.1	1	1	0	1	1	0	19	0.01915358	0.0240052482855
rs300012	16:86743773	ENSG00000226180.2	AC010536.1	1	1	0	1	1	0	16	0.0028069883	0.0491135932901
rs12444352	16:87714284	ENSG00000226180.2	AC010536.1	1	1	0	1	1	0	16	0.0192340507	0.0491135932901
rs56005334	16:87937564	ENSG00000226180.2	AC010536.1	1	1	0	1	1	0	16	0.0857351744	0.0491135932901
rs384962	16:86766579	ENSG00000226180.2	AC010536.1	1	1	0	1	1	0	16	0.0009118569	0.0491135932901
rs7190280	16:87765758	ENSG00000226180.2	AC010536.1	1	1	0	1	1	0	16	0.1174895508	0.0491135932901
rs11117266	16:87360205	ENSG00000226180.2	AC010536.1	1	1	0	1	1	0	16	-0.0487813712	0.0491135932901
rs11649044	16:88485570	ENSG00000226180.2	AC010536.1	1	1	0	1	1	0	16	-0.0163091305	0.0491135932901
rs114751132	16:87718120	ENSG00000226180.2	AC010536.1	1	1	0	1	1	0	16	0.0221792906	0.0491135932901
rs185505900	16:87602425	ENSG00000226180.2	AC010536.1	0	0	0	0	0	0	16	0.0482985901	0.0491135932901
rs75482827	16:87712602	ENSG00000226180.2	AC010536.1	1	1	0	1	1	0	16	0.051197387	0.0491135932901
rs76658315	16:87855237	ENSG00000226180.2	AC010536.1	1	1	0	1	1	0	16	-0.075960103	0.0491135932901
rs111691782	16:87712749	ENSG00000226180.2	AC010536.1	1	1	0	1	1	0	16	0.01420238	0.0491135932901
rs148630101	16:87924497	ENSG00000226180.2	AC010536.1	1	1	0	1	1	0	16	-0.0202782217	0.0491135932901
rs78045624	16:87736397	ENSG00000226180.2	AC010536.1	1	1	0	1	1	0	16	-0.0632621951	0.0491135932901
rs138235546	16:88148335	ENSG00000226180.2	AC010536.1	1	1	0	1	1	0	16	-0.003148439	0.0491135932901
rs190421967	16:88146619	ENSG00000226180.2	AC010536.1	1	1	0	1	1	0	16	-0.0479146636	0.0491135932901
rs9937239	16:87107120	ENSG00000226180.2	AC010536.1	1	1	0	1	1	0	16	0.0056769161	0.0491135932901
rs78717714	16:87735837	ENSG00000226180.2	AC010536.1	1	1	0	1	1	0	16	-0.0646009292	0.0491135932901
rs144533895	16:88527545	ENSG00000226180.2	AC010536.1	0	0	0	0	0	0	16	0.0770113374	0.0491135932901
rs9308338	16:86809437	ENSG00000226180.2	AC010536.1	1	1	0	1	1	0	16	0.0392097801	0.0491135932901
rs57392730	16:88089478	ENSG00000226180.2	AC010536.1	1	1	0	1	1	0	16	0.0151928889	0.0491135932901
rs4843275	16:87920548	ENSG00000226180.2	AC010536.1	1	1	0	1	1	0	16	-0.0162298681	0.0491135932901
rs112562526	16:88149915	ENSG00000226180.2	AC010536.1	1	1	0	1	1	0	16	-0.0091829212	0.0491135932901
rs34552467	16:88542695	ENSG00000226180.2	AC010536.1	1	1	0	1	1	0	16	0.0114518978	0.0491135932901
rs7201551	16:88464809	ENSG00000226180.2	AC010536.1	1	1	0	0	0	0	16	0.0094567531	0.0491135932901
rs9937590	16:87076693	ENSG00000226180.2	AC010536.1	0	0	0	0	0	0	16	0.0570018397	0.0491135932901
rs12597021	16:88551110	ENSG00000226180.2	AC010536.1	1	1	0	1	1	0	16	0.0711505962	0.0491135932901
rs3849238	16:87042218	ENSG00000226180.2	AC010536.1	1	1	0	1	1	0	16	0.0108724452	0.0491135932901
rs12927479	16:88551837	ENSG00000226180.2	AC010536.1	1	1	0	0	0	0	16	0.0107170687	0.0491135932901
rs8045429	16:87715332	ENSG00000226180.2	AC010536.1	1	1	0	1	1	0	16	0.0007594333	0.0491135932901
rs4417557	16:87792392	ENSG00000226180.2	AC010536.1	1	1	0	1	1	0	16	0.0095641525	0.0491135932901
rs72812212	16:87769945	ENSG00000226180.2	AC010536.1	1	1	0	1	1	0	16	0.2276775104	0.0491135932901
rs74461564	16:87315482	ENSG00000226180.2	AC010536.1	1	1	0	1	1	0	16	0.0982089614	0.0491135932901
rs13336561	16:88258043	ENSG00000226180.2	AC010536.1	1	1	0	1	1	0	16	-0.0634978107	0.0491135932901
rs66690883	16:87691310	ENSG00000226180.2	AC010536.1	1	1	0	1	1	0	16	-0.0586821703	0.0491135932901
rs11643486	16:87072278	ENSG00000226180.2	AC010536.1	0	0	0	0	0	0	16	-0.0095649551	0.0491135932901
rs62040431	16:87183292	ENSG00000226180.2	AC010536.1	1	1	0	1	1	0	16	0.0297873044	0.0491135932901
rs7404177	16:86808177	ENSG00000226180.2	AC010536.1	1	1	0	1	1	0	16	-0.0728357893	0.0491135932901
rs58397833	16:88542984	ENSG00000226180.2	AC010536.1	1	1	0	1	1	0	16	0.0205472935	0.0491135932901
rs6540075	16:87763591	ENSG00000226180.2	AC010536.1	1	1	0	1	1	0	16	0.0722845417	0.0491135932901
rs11859032	16:87191547	ENSG00000226180.2	AC010536.1	1	1	0	1	1	0	16	0.0038245204	0.0491135932901
rs16941971	16:86751881	ENSG00000226180.2	AC010536.1	1	1	0	1	1	0	16	0.091349786	0.0491135932901
rs28634651	16:88553198	ENSG00000226180.2	AC010536.1	1	1	0	1	1	0	16	0.0125916001	0.0491135932901
rs113677729	16:88151063	ENSG00000226180.2	AC010536.1	1	1	0	1	1	0	16	-0.0035873958	0.0491135932901
rs118040507	16:87733390	ENSG00000226180.2	AC010536.1	1	1	0	1	1	0	16	-0.0641605522	0.0491135932901
rs60155745	16:87714638	ENSG00000226180.2	AC010536.1	1	1	0	1	1	0	16	0.0130250803	0.0491135932901
rs752694	16:87717711	ENSG00000226180.2	AC010536.1	1	1	0	1	1	0	16	0.098824682	0.0491135932901
rs57095739	16:88148671	ENSG00000226180.2	AC010536.1	1	1	0	1	1	0	16	-0.008055557	0.0491135932901
rs116598994	16:88148152	ENSG00000226180.2	AC010536.1	1	1	0	1	1	0	16	-0.0006792775	0.0491135932901
rs7206759	16:87111910	ENSG00000226180.2	AC010536.1	1	1	0	1	1	0	16	-0.0206348577	0.0491135932901
rs9745107	15:76306126	ENSG00000256530.1	AC019294.1	1	1	0	1	1	0	15	0.011229754	0.0271054768636
rs147895868	15:76723170	ENSG00000256530.1	AC019294.1	1	1	0	1	1	0	15	-0.157170714	0.0271054768636
rs113134510	15:76667396	ENSG00000256530.1	AC019294.1	1	1	0	1	1	0	15	-0.023843315	0.0271054768636
rs80211729	15:75416286	ENSG00000256530.1	AC019294.1	1	1	0	1	1	0	15	0.11961425	0.0271054768636
rs118038279	15:76805817	ENSG00000256530.1	AC019294.1	1	1	0	1	1	0	15	0.043656633	0.0271054768636
rs11072595	15:76728987	ENSG00000256530.1	AC019294.1	1	1	0	1	1	0	15	-0.010048468	0.0271054768636
rs1867147	15:75363357	ENSG00000256530.1	AC019294.1	1	1	0	1	1	0	15	-0.043970851	0.0271054768636
rs334940	15:76295731	ENSG00000256530.1	AC019294.1	1	1	0	1	1	0	15	0.004026461	0.0271054768636
rs190509703	15:75269640	ENSG00000256530.1	AC019294.1	0	0	0	0	0	0	15	0.048956328	0.0271054768636
rs7168451	15:76399014	ENSG00000256530.1	AC019294.1	1	1	0	1	1	0	15	0.014617175	0.0271054768636
rs170830	15:76294134	ENSG00000256530.1	AC019294.1	1	1	0	1	1	0	15	0.024633893	0.0271054768636
rs3743212	15:75419543	ENSG00000256530.1	AC019294.1	1	1	0	1	1	0	15	0.02972148	0.0271054768636
rs78430278	15:76187866	ENSG00000256530.1	AC019294.1	1	1	0	1	1	0	15	0.006343661	0.0271054768636
rs7176788	15:76099215	ENSG00000256530.1	AC019294.1	1	1	0	1	1	0	15	0.094128365	0.0271054768636
rs2133099	15:76292369	ENSG00000256530.1	AC019294.1	1	1	0	1	1	0	15	0.044071311	0.0271054768636
rs72738839	15:76825007	ENSG00000256530.1	AC019294.1	1	1	0	1	1	0	15	0.09078488	0.0271054768636
rs12905758	15:76436661	ENSG00000256530.1	AC019294.1	1	1	0	1	1	0	15	0.255299846	0.0271054768636
rs1498196	15:76350952	ENSG00000256530.1	AC019294.1	1	1	0	1	1	0	15	0.001955949	0.0271054768636
rs1498197	15:76350773	ENSG00000256530.1	AC019294.1	1	1	0	1	1	0	15	0.00275669	0.0271054768636
rs139596151	15:76827659	ENSG00000256530.1	AC019294.1	1	1	0	1	1	0	15	0.094144745	0.0271054768636
rs60023417	15:76623243	ENSG00000256530.1	AC019294.1	1	1	0	1	1	0	15	-0.005458565	0.0271054768636
rs2454212	15:76314542	ENSG00000256530.1	AC019294.1	1	1	0	1	1	0	15	0.002515947	0.0271054768636
rs7168130	15:76398987	ENSG00000256530.1	AC019294.1	1	1	0	1	1	0	15	0.062559692	0.0271054768636
rs4296218	15:76458949	ENSG00000256530.1	AC019294.1	1	1	0	1	1	0	15	0.004786554	0.0271054768636
rs188430971	7:155000173	ENSG00000204876.4	AC021218.2	0	0	0	0	0	0	7	-0.002754076	0.448290649439
rs9767887	7:155091579	ENSG00000204876.4	AC021218.2	1	1	0	1	1	0	7	0.098884452	0.448290649439
rs10235424	7:155862832	ENSG00000204876.4	AC021218.2	1	1	0	1	1	0	7	-0.009654036	0.448290649439
rs7807731	7:155755336	ENSG00000204876.4	AC021218.2	1	1	0	1	1	0	7	-0.127176768	0.448290649439
rs188744148	7:155121183	ENSG00000204876.4	AC021218.2	0	0	0	0	0	0	7	-0.017302328	0.448290649439
rs58798392	7:155675596	ENSG00000204876.4	AC021218.2	1	1	0	1	1	0	7	0.067806512	0.448290649439
rs6459701	7:155296003	ENSG00000204876.4	AC021218.2	1	1	0	1	1	0	7	0.037671433	0.448290649439
rs6955963	7:155929334	ENSG00000204876.4	AC021218.2	1	1	0	1	1	0	7	0.062406824	0.448290649439
rs7798860	7:155698199	ENSG00000204876.4	AC021218.2	1	1	0	1	1	0	7	-0.057062573	0.448290649439
rs183893980	7:155106435	ENSG00000204876.4	AC021218.2	0	0	0	0	0	0	7	0.002839262	0.448290649439
rs55884039	7:155751249	ENSG00000204876.4	AC021218.2	1	1	0	1	1	0	7	0.001574297	0.448290649439
rs12698354	7:155744734	ENSG00000204876.4	AC021218.2	1	1	0	1	1	0	7	0.007708207	0.448290649439
rs12535256	7:155753306	ENSG00000204876.4	AC021218.2	1	1	0	1	1	0	7	0.060007656	0.448290649439
rs6459961	7:155698255	ENSG00000204876.4	AC021218.2	1	1	0	1	1	0	7	-0.024616402	0.448290649439
rs35850787	7:155758630	ENSG00000204876.4	AC021218.2	1	1	0	1	1	0	7	0.144814092	0.448290649439
rs78938025	7:156324547	ENSG00000204876.4	AC021218.2	1	1	0	1	1	0	7	-0.00373005	0.448290649439
rs144970285	7:155114059	ENSG00000204876.4	AC021218.2	0	0	0	0	0	0	7	-0.01228341	0.448290649439
rs1824552	7:155693481	ENSG00000204876.4	AC021218.2	1	1	0	1	1	0	7	-0.015299919	0.448290649439
rs10949790	7:155753567	ENSG00000204876.4	AC021218.2	1	1	0	1	1	0	7	0.192546041	0.448290649439
rs7457497	7:155148656	ENSG00000204876.4	AC021218.2	1	1	0	1	1	0	7	0.042953467	0.448290649439
rs28687027	7:156747249	ENSG00000204876.4	AC021218.2	0	0	0	0	0	0	7	-0.018959971	0.448290649439
rs10255425	7:155754773	ENSG00000204876.4	AC021218.2	1	1	0	1	1	0	7	0.11753947	0.448290649439
rs5013213	7:154915818	ENSG00000204876.4	AC021218.2	1	1	0	1	1	0	7	-0.067913447	0.448290649439
rs13242435	7:155744909	ENSG00000204876.4	AC021218.2	1	1	0	1	1	0	7	0.041316263	0.448290649439
rs10273391	7:155779430	ENSG00000204876.4	AC021218.2	1	1	0	1	1	0	7	0.12131535	0.448290649439
rs4284004	7:154891153	ENSG00000204876.4	AC021218.2	0	0	0	0	0	0	7	-0.041555198	0.448290649439
rs6961064	7:156058423	ENSG00000204876.4	AC021218.2	1	1	0	0	0	0	7	0.00592706	0.448290649439
rs337605	4:38647753	ENSG00000196355.2	AC021860.1	1	1	0	1	1	0	4	-0.04551512	0.120128701472
rs337606	4:38659263	ENSG00000196355.2	AC021860.1	1	1	0	1	1	0	4	-0.019933292	0.120128701472
rs337607	4:38659645	ENSG00000196355.2	AC021860.1	1	1	0	1	1	0	4	-0.015050375	0.120128701472
rs337626	4:38631477	ENSG00000196355.2	AC021860.1	1	1	0	1	1	0	4	-0.003968773	0.120128701472
rs4419478	4:38992176	ENSG00000196355.2	AC021860.1	1	1	0	1	1	0	4	0.023643624	0.120128701472
rs28491682	4:38640889	ENSG00000196355.2	AC021860.1	1	1	0	1	1	0	4	0.124277446	0.120128701472
rs12507197	4:38663660	ENSG00000196355.2	AC021860.1	1	1	0	1	1	0	4	0.021487647	0.120128701472
rs12499028	4:38639708	ENSG00000196355.2	AC021860.1	1	1	0	1	1	0	4	0.026588643	0.120128701472
rs60029573	4:38663863	ENSG00000196355.2	AC021860.1	1	1	0	1	1	0	4	0.016630966	0.120128701472
rs170908	4:38619735	ENSG00000196355.2	AC021860.1	1	1	0	1	1	0	4	-0.011838165	0.120128701472
rs1824652	4:38644597	ENSG00000196355.2	AC021860.1	1	1	0	1	1	0	4	-0.033883094	0.120128701472
rs62295344	4:38296434	ENSG00000196355.2	AC021860.1	1	1	0	1	1	0	4	-0.020060031	0.120128701472
rs7681756	4:38121515	ENSG00000196355.2	AC021860.1	1	1	0	1	1	0	4	-0.085155859	0.120128701472
rs337624	4:38628475	ENSG00000196355.2	AC021860.1	1	1	0	1	1	0	4	-0.011601787	0.120128701472
rs2126526	4:38618689	ENSG00000196355.2	AC021860.1	1	1	0	1	1	0	4	-0.008565685	0.120128701472
rs1364827	4:37789987	ENSG00000196355.2	AC021860.1	1	1	0	1	1	0	4	-0.008246216	0.120128701472
rs2175448	4:38293257	ENSG00000196355.2	AC021860.1	1	1	0	1	1	0	4	-0.022884936	0.120128701472
rs35027951	4:38579279	ENSG00000196355.2	AC021860.1	1	1	0	1	1	0	4	0.018906761	0.120128701472
rs7654470	4:38636229	ENSG00000196355.2	AC021860.1	1	1	0	1	1	0	4	0.026483727	0.120128701472
rs28418927	4:38626130	ENSG00000196355.2	AC021860.1	1	1	0	1	1	0	4	0.0254751	0.120128701472
rs2078179	4:38664499	ENSG00000196355.2	AC021860.1	1	1	0	1	1	0	4	0.010596341	0.120128701472
rs722707	4:38552412	ENSG00000196355.2	AC021860.1	1	1	0	1	1	0	4	-0.103591511	0.120128701472
rs337645	4:38615083	ENSG00000196355.2	AC021860.1	1	1	0	1	1	0	4	-0.018462059	0.120128701472
rs62296774	4:38299731	ENSG00000196355.2	AC021860.1	1	1	0	1	1	0	4	-0.004825372	0.120128701472
rs7676429	4:38304013	ENSG00000196355.2	AC021860.1	1	1	0	1	1	0	4	-0.003000859	0.120128701472
rs61079615	4:38605553	ENSG00000196355.2	AC021860.1	1	1	0	1	1	0	4	-0.04147544	0.120128701472
rs10032014	4:38625778	ENSG00000196355.2	AC021860.1	1	1	0	1	1	0	4	0.011114584	0.120128701472
rs1000571	4:38662895	ENSG00000196355.2	AC021860.1	1	1	0	1	1	0	4	0.026631878	0.120128701472
rs11940690	4:38819687	ENSG00000196355.2	AC021860.1	1	1	0	1	1	0	4	-0.002250631	0.120128701472
rs337618	4:38621244	ENSG00000196355.2	AC021860.1	1	1	0	1	1	0	4	-0.011316786	0.120128701472
rs7656708	4:38641662	ENSG00000196355.2	AC021860.1	1	1	0	1	1	0	4	0.035696088	0.120128701472
rs143324467	4:38958736	ENSG00000196355.2	AC021860.1	1	1	0	1	1	0	4	-0.280518629	0.120128701472
rs9868440	3:188893344	ENSG00000213132.2	AC022498.1	1	1	0	1	1	0	3	-0.0004911029	0.0899491640975
rs73190712	3:187849588	ENSG00000213132.2	AC022498.1	1	1	0	1	1	0	3	-0.1004379354	0.0899491640975
rs150937171	3:187571765	ENSG00000213132.2	AC022498.1	1	1	0	1	1	0	3	-0.0695999988	0.0899491640975
rs12492687	3:188890128	ENSG00000213132.2	AC022498.1	1	1	0	1	1	0	3	-0.0054833967	0.0899491640975
rs9834115	3:188115142	ENSG00000213132.2	AC022498.1	1	1	0	1	1	0	3	0.0277519015	0.0899491640975
rs6444260	3:187593594	ENSG00000213132.2	AC022498.1	1	1	0	1	1	0	3	0.0356339075	0.0899491640975
rs11720718	3:186941429	ENSG00000213132.2	AC022498.1	1	1	0	1	1	0	3	0.0026034956	0.0899491640975
rs1375935	3:188890532	ENSG00000213132.2	AC022498.1	1	1	0	1	1	0	3	-0.0115081763	0.0899491640975
rs7620702	3:188874975	ENSG00000213132.2	AC022498.1	1	1	0	1	1	0	3	-0.044923865	0.0899491640975
rs55820429	3:187901660	ENSG00000213132.2	AC022498.1	1	1	0	1	1	0	3	0.0066322428	0.0899491640975
rs76214536	3:188387049	ENSG00000213132.2	AC022498.1	1	1	0	1	1	0	3	0.0782272188	0.0899491640975
rs9834801	3:188890300	ENSG00000213132.2	AC022498.1	1	1	0	1	1	0	3	-0.0067528472	0.0899491640975
rs34168753	3:187888162	ENSG00000213132.2	AC022498.1	1	1	0	1	1	0	3	0.1562606073	0.0899491640975
rs113446208	3:188387688	ENSG00000213132.2	AC022498.1	1	1	0	1	1	0	3	0.0143009807	0.0899491640975
rs2222103	3:187902932	ENSG00000213132.2	AC022498.1	1	1	0	1	1	0	3	0.0750240237	0.0899491640975
rs9847957	3:188889836	ENSG00000213132.2	AC022498.1	1	1	0	1	1	0	3	-0.0088759518	0.0899491640975
rs76602523	3:187192128	ENSG00000213132.2	AC022498.1	1	1	0	1	1	0	3	-0.0046390346	0.0899491640975
rs7634354	3:188092170	ENSG00000213132.2	AC022498.1	0	0	0	0	0	0	3	0.0004728804	0.0899491640975
rs78012014	3:187193248	ENSG00000213132.2	AC022498.1	1	1	0	1	1	0	3	-0.0072059652	0.0899491640975
rs76971802	3:188607071	ENSG00000213132.2	AC022498.1	1	1	0	1	1	0	3	-0.0127455256	0.0899491640975
rs823940	3:186980004	ENSG00000213132.2	AC022498.1	1	1	0	1	1	0	3	-0.0083118456	0.0899491640975
rs1523469	3:187463686	ENSG00000213132.2	AC022498.1	1	1	0	1	1	0	3	-0.0260013683	0.0899491640975
rs147768238	3:187024122	ENSG00000213132.2	AC022498.1	1	1	0	1	1	0	3	-0.0555084969	0.0899491640975
rs3774298	3:187460099	ENSG00000213132.2	AC022498.1	1	1	0	1	1	0	3	-0.0489686901	0.0899491640975
rs3914755	3:187048363	ENSG00000213132.2	AC022498.1	1	1	0	1	1	0	3	0.0041275657	0.0899491640975
rs16864045	3:188884425	ENSG00000213132.2	AC022498.1	1	1	0	1	1	0	3	0.0111141325	0.0899491640975
rs62279871	3:187781171	ENSG00000213132.2	AC022498.1	1	1	0	1	1	0	3	-0.0080763874	0.0899491640975
rs7653394	3:187908017	ENSG00000213132.2	AC022498.1	1	1	0	1	1	0	3	-0.0569483192	0.0899491640975
rs698093	3:186970151	ENSG00000213132.2	AC022498.1	1	1	0	1	1	0	3	-0.1049419115	0.0899491640975
rs2653319	3:187214954	ENSG00000213132.2	AC022498.1	1	1	0	1	1	0	3	0.0133907125	0.0899491640975
rs13082889	3:187898523	ENSG00000213132.2	AC022498.1	1	1	0	1	1	0	3	0.1899554224	0.0899491640975
rs35262984	3:187892221	ENSG00000213132.2	AC022498.1	1	1	0	1	1	0	3	-0.0202003661	0.0899491640975
rs7630284	3:187595977	ENSG00000213132.2	AC022498.1	1	1	0	1	1	0	3	0.035418721	0.0899491640975
rs523079	3:187615862	ENSG00000213132.2	AC022498.1	1	1	0	1	1	0	3	-0.0593035183	0.0899491640975
rs12630875	3:187810765	ENSG00000213132.2	AC022498.1	1	1	0	1	1	0	3	0.2260133937	0.0899491640975
rs13096994	3:187897283	ENSG00000213132.2	AC022498.1	1	1	0	1	1	0	3	0.1894461752	0.0899491640975
rs16862192	3:187201361	ENSG00000213132.2	AC022498.1	1	1	0	1	1	0	3	-0.0101172757	0.0899491640975
rs12489504	3:187200305	ENSG00000213132.2	AC022498.1	1	1	0	1	1	0	3	-0.0118461575	0.0899491640975
rs146218796	19:57602415	ENSG00000204533.2	AC024580.1	1	1	0	1	1	0	19	-0.1131991924	0.0644304331562
rs149374251	19:57252434	ENSG00000204533.2	AC024580.1	0	0	0	0	0	0	19	-0.0435292853	0.0644304331562
rs10425369	19:55702215	ENSG00000204533.2	AC024580.1	1	1	0	1	1	0	19	-0.045052105	0.0644304331562
rs4239476	19:57086815	ENSG00000204533.2	AC024580.1	1	1	0	1	1	0	19	0.0030992327	0.0644304331562
rs4801265	19:56211795	ENSG00000204533.2	AC024580.1	1	1	0	1	1	0	19	-0.0395683861	0.0644304331562
rs12609941	19:57135023	ENSG00000204533.2	AC024580.1	1	1	0	1	1	0	19	0.0523288136	0.0644304331562
rs35027158	19:56973848	ENSG00000204533.2	AC024580.1	1	1	0	1	1	0	19	0.0050702406	0.0644304331562
rs10421407	19:56976578	ENSG00000204533.2	AC024580.1	1	1	0	1	1	0	19	0.0054545081	0.0644304331562
rs2616940	19:56307583	ENSG00000204533.2	AC024580.1	1	1	0	1	1	0	19	-0.0313883962	0.0644304331562
rs2024395	19:57092369	ENSG00000204533.2	AC024580.1	1	1	0	1	1	0	19	0.0017069926	0.0644304331562
rs6509952	19:56210471	ENSG00000204533.2	AC024580.1	1	1	0	1	1	0	19	-0.0185208354	0.0644304331562
rs7252607	19:56936597	ENSG00000204533.2	AC024580.1	1	1	0	1	1	0	19	-0.007365275	0.0644304331562
rs1565014	19:56688028	ENSG00000204533.2	AC024580.1	0	0	0	0	0	0	19	-0.0456814057	0.0644304331562
rs35869148	19:56970678	ENSG00000204533.2	AC024580.1	1	1	0	1	1	0	19	0.0008273546	0.0644304331562
rs35562577	19:56217261	ENSG00000204533.2	AC024580.1	0	0	0	1	1	0	19	-0.0111272658	0.0644304331562
rs9304777	19:57073614	ENSG00000204533.2	AC024580.1	1	1	0	1	1	0	19	0.0933091107	0.0644304331562
rs45504594	19:55715557	ENSG00000204533.2	AC024580.1	1	1	0	1	1	0	19	0.0045007448	0.0644304331562
rs60818685	19:55705450	ENSG00000204533.2	AC024580.1	1	1	0	1	1	0	19	-0.0128216248	0.0644304331562
rs10412218	19:57084124	ENSG00000204533.2	AC024580.1	1	1	0	1	1	0	19	0.1139551822	0.0644304331562
rs10409899	19:57087158	ENSG00000204533.2	AC024580.1	1	1	0	1	1	0	19	0.0022435486	0.0644304331562
rs8104997	19:56581900	ENSG00000204533.2	AC024580.1	1	1	0	1	1	0	19	0.0622362771	0.0644304331562
rs12521051	5:560440	ENSG00000268885.1	AC026740.1	1	1	0	1	1	0	5	-0.003158168	0.0367704228892
rs4555869	5:1148937	ENSG00000268885.1	AC026740.1	1	1	0	1	1	0	5	-0.016427612	0.0367704228892
rs115181063	5:535828	ENSG00000268885.1	AC026740.1	1	1	0	1	1	0	5	0.013809784	0.0367704228892
rs71591190	5:843815	ENSG00000268885.1	AC026740.1	0	0	0	0	0	0	5	-0.012375824	0.0367704228892
rs12519763	5:559145	ENSG00000268885.1	AC026740.1	1	1	0	1	1	0	5	-0.043041204	0.0367704228892
rs57306942	5:1362757	ENSG00000268885.1	AC026740.1	1	1	0	1	1	0	5	0.123723749	0.0367704228892
rs35033501	5:1253918	ENSG00000268885.1	AC026740.1	1	1	0	1	1	0	5	-0.022426015	0.0367704228892
rs148871522	5:507307	ENSG00000268885.1	AC026740.1	0	0	0	0	0	0	5	-0.002341373	0.0367704228892
rs72703075	5:592819	ENSG00000268885.1	AC026740.1	1	1	0	1	1	0	5	-0.096602162	0.0367704228892
rs149191528	5:692245	ENSG00000268885.1	AC026740.1	0	0	0	0	0	0	5	-0.003307949	0.0367704228892
rs189909801	5:1328892	ENSG00000268885.1	AC026740.1	0	0	0	0	0	0	5	-0.006641604	0.0367704228892
rs191242379	5:492334	ENSG00000268885.1	AC026740.1	0	0	0	0	0	0	5	0.056359735	0.0367704228892
rs71585296	5:668357	ENSG00000268885.1	AC026740.1	0	0	0	0	0	0	5	-0.067349283	0.0367704228892
rs11749927	5:668842	ENSG00000268885.1	AC026740.1	1	1	0	1	1	0	5	-0.03573599	0.0367704228892
rs12513872	5:1248354	ENSG00000268885.1	AC026740.1	1	1	0	1	1	0	5	0.002481198	0.0367704228892
rs2672737	5:356381	ENSG00000268885.1	AC026740.1	1	1	0	1	1	0	5	0.050561348	0.0367704228892
rs6882887	5:915568	ENSG00000268885.1	AC026740.1	0	0	0	0	0	0	5	0.160107603	0.0367704228892
rs10065108	5:1167356	ENSG00000268885.1	AC026740.1	0	0	0	0	0	0	5	-0.001779617	0.0367704228892
rs12513763	5:1221199	ENSG00000268885.1	AC026740.1	1	1	0	1	1	0	5	0.0588233	0.0367704228892
rs114362255	5:195622	ENSG00000268885.1	AC026740.1	1	1	0	1	1	0	5	-0.424854505	0.0367704228892
rs72704802	5:554211	ENSG00000268885.1	AC026740.1	1	1	0	1	1	0	5	-0.013600819	0.0367704228892
rs72707024	5:667915	ENSG00000268885.1	AC026740.1	1	1	0	0	0	0	5	-0.024480441	0.0367704228892
rs35984149	5:105262	ENSG00000268885.1	AC026740.1	1	1	0	1	1	0	5	-0.030452286	0.0367704228892
rs112239609	5:1664212	ENSG00000268885.1	AC026740.1	0	0	0	0	0	0	5	-0.113269262	0.0367704228892
rs181308749	5:751589	ENSG00000268885.1	AC026740.1	0	0	0	0	0	0	5	-0.009310536	0.0367704228892
rs61384641	5:548230	ENSG00000268885.1	AC026740.1	1	1	0	1	1	0	5	-0.012587186	0.0367704228892
rs37002	5:1356944	ENSG00000268885.1	AC026740.1	1	1	0	1	1	0	5	0.034065558	0.0367704228892
rs17563576	5:560476	ENSG00000268885.1	AC026740.1	1	1	0	1	1	0	5	-0.001651174	0.0367704228892
rs890975	5:473250	ENSG00000268885.1	AC026740.1	1	1	0	0	0	0	5	0.055633255	0.0367704228892
rs143518032	5:507322	ENSG00000268885.1	AC026740.1	1	1	0	0	0	0	5	-0.003780353	0.0367704228892
rs12608921	19:1920239	ENSG00000268798.1	AC027307.3	1	1	0	1	1	0	19	-0.0998937383	0.0843979763448
rs8105426	19:2065196	ENSG00000268798.1	AC027307.3	1	1	0	1	1	0	19	0.155708125	0.0843979763448
rs60492890	19:1275368	ENSG00000268798.1	AC027307.3	1	1	0	1	1	0	19	-0.0001401798	0.0843979763448
rs59101572	19:479676	ENSG00000268798.1	AC027307.3	1	1	0	0	0	0	19	-0.0119075574	0.0843979763448
rs141618748	19:2418581	ENSG00000268798.1	AC027307.3	0	0	0	0	0	0	19	0.0737891962	0.0843979763448
rs266813	19:1396952	ENSG00000268798.1	AC027307.3	1	1	0	1	1	0	19	0.0029615356	0.0843979763448
rs75522877	19:1234397	ENSG00000268798.1	AC027307.3	1	1	0	1	1	0	19	-0.0093485873	0.0843979763448
rs74510489	19:644534	ENSG00000268798.1	AC027307.3	0	0	0	0	0	0	19	0.0491890037	0.0843979763448
rs7257836	19:1275088	ENSG00000268798.1	AC027307.3	1	1	0	1	1	0	19	-0.0132786865	0.0843979763448
rs9282860	19:1221161	ENSG00000268798.1	AC027307.3	1	1	0	1	1	0	19	-0.0563499147	0.0843979763448
rs2253079	19:1520784	ENSG00000268798.1	AC027307.3	1	1	0	1	1	0	19	-0.0190985544	0.0843979763448
rs757230	19:1102131	ENSG00000268798.1	AC027307.3	1	1	0	1	1	0	19	0.0068310496	0.0843979763448
rs2396361	19:1915372	ENSG00000268798.1	AC027307.3	1	1	0	1	1	0	19	0.0101224614	0.0843979763448
rs34061764	19:935892	ENSG00000268798.1	AC027307.3	1	1	0	1	1	0	19	-0.119065929	0.0843979763448
rs79906468	19:1214801	ENSG00000268798.1	AC027307.3	1	1	0	1	1	0	19	-0.0284422223	0.0843979763448
rs7253748	19:1723153	ENSG00000268798.1	AC027307.3	1	1	0	1	1	0	19	0.2004288308	0.0843979763448
rs2240148	19:990394	ENSG00000268798.1	AC027307.3	1	1	0	1	1	0	19	0.0109528987	0.0843979763448
rs2385174	19:2369931	ENSG00000268798.1	AC027307.3	1	1	0	1	1	0	19	-0.0333932061	0.0843979763448
rs3829686	19:1214657	ENSG00000268798.1	AC027307.3	1	1	0	1	1	0	19	-0.0357318425	0.0843979763448
rs141739766	19:667259	ENSG00000268798.1	AC027307.3	0	0	0	0	0	0	19	0.0252090346	0.0843979763448
rs56212356	19:1914465	ENSG00000268798.1	AC027307.3	1	1	0	1	1	0	19	0.0232558591	0.0843979763448
rs113765450	19:935601	ENSG00000268798.1	AC027307.3	1	1	0	1	1	0	19	-0.0135486271	0.0843979763448
rs11084887	19:1162225	ENSG00000268798.1	AC027307.3	0	0	0	0	0	0	19	0.0013710338	0.0843979763448
rs34062947	19:1911138	ENSG00000268798.1	AC027307.3	1	1	0	1	1	0	19	-0.0064205851	0.0843979763448
rs4375794	19:691909	ENSG00000268798.1	AC027307.3	1	1	0	1	1	0	19	0.060281432	0.0843979763448
rs2269879	19:2194896	ENSG00000268798.1	AC027307.3	1	1	0	1	1	0	19	0.1392929577	0.0843979763448
rs9585	19:1577117	ENSG00000268798.1	AC027307.3	1	1	0	1	1	0	19	0.0233856811	0.0843979763448
rs75168097	19:667470	ENSG00000268798.1	AC027307.3	0	0	0	0	0	0	19	0.003907077	0.0843979763448
rs4588110	19:1102139	ENSG00000268798.1	AC027307.3	1	1	0	1	1	0	19	0.0154493024	0.0843979763448
rs190026193	19:1520924	ENSG00000268798.1	AC027307.3	0	0	0	0	0	0	19	-0.044528875	0.0843979763448
rs8105447	19:1696088	ENSG00000268798.1	AC027307.3	1	1	0	1	1	0	19	0.0979251922	0.0843979763448
rs17854573	19:2250469	ENSG00000268798.1	AC027307.3	1	1	0	1	1	0	19	-0.2840526028	0.0843979763448
rs187006480	19:497035	ENSG00000268798.1	AC027307.3	0	0	0	0	0	0	19	0.0051325215	0.0843979763448
rs7256065	19:790437	ENSG00000268798.1	AC027307.3	1	1	0	1	1	0	19	-0.2612144487	0.0843979763448
rs79777104	19:509326	ENSG00000268798.1	AC027307.3	1	1	0	1	1	0	19	0.071042807	0.0843979763448
rs56395848	19:1690977	ENSG00000268798.1	AC027307.3	1	1	0	1	1	0	19	-0.0094915283	0.0843979763448
rs62127660	19:1778653	ENSG00000268798.1	AC027307.3	1	1	0	1	1	0	19	-0.00770395	0.0843979763448
rs2057713	19:682234	ENSG00000268798.1	AC027307.3	0	0	0	0	0	0	19	0.1054016706	0.0843979763448
rs2214368	19:763093	ENSG00000268798.1	AC027307.3	1	1	0	1	1	0	19	0.0652581919	0.0843979763448
rs191107823	19:1778890	ENSG00000268798.1	AC027307.3	0	0	0	0	0	0	19	0.1796671369	0.0843979763448
rs2083226	19:1948476	ENSG00000268798.1	AC027307.3	1	1	0	1	1	0	19	0.0104362017	0.0843979763448
rs143197397	19:545923	ENSG00000268798.1	AC027307.3	1	1	0	1	1	0	19	-0.0310185271	0.0843979763448
rs62128838	19:1236481	ENSG00000268798.1	AC027307.3	1	1	0	1	1	0	19	-0.0291765938	0.0843979763448
rs72982177	19:834180	ENSG00000268798.1	AC027307.3	1	1	0	1	1	0	19	0.042159611	0.0843979763448
rs55781051	19:1318307	ENSG00000268798.1	AC027307.3	1	1	0	1	1	0	19	0.0159460404	0.0843979763448
rs112486269	19:935744	ENSG00000268798.1	AC027307.3	1	1	0	1	1	0	19	-0.0040163081	0.0843979763448
rs6510945	19:764389	ENSG00000268798.1	AC027307.3	1	1	0	1	1	0	19	0.0103082543	0.0843979763448
rs11878916	19:710886	ENSG00000268798.1	AC027307.3	1	1	0	1	1	0	19	0.0519340102	0.0843979763448
rs2253080	19:1520804	ENSG00000268798.1	AC027307.3	1	1	0	1	1	0	19	-0.0186722268	0.0843979763448
rs35004890	19:1224286	ENSG00000268798.1	AC027307.3	1	1	0	1	1	0	19	0.0127512398	0.0843979763448
rs2277750	19:1523969	ENSG00000268798.1	AC027307.3	1	1	0	1	1	0	19	-0.0688698175	0.0843979763448
rs150690248	19:1732025	ENSG00000268798.1	AC027307.3	1	1	0	1	1	0	19	-0.2376548012	0.0843979763448
rs7251601	19:1906915	ENSG00000268798.1	AC027307.3	1	1	0	1	1	0	19	-0.1793542854	0.0843979763448
rs12459842	19:750583	ENSG00000268798.1	AC027307.3	1	1	0	1	1	0	19	-0.0686018576	0.0843979763448
rs117683714	19:2012794	ENSG00000268798.1	AC027307.3	1	1	0	1	1	0	19	-0.2129943624	0.0843979763448
rs112975707	19:1400110	ENSG00000268798.1	AC027307.3	0	0	0	1	1	0	19	0.1094543123	0.0843979763448
rs62128788	19:1224023	ENSG00000268798.1	AC027307.3	1	1	0	1	1	0	19	-0.0636635789	0.0843979763448
rs62128783	19:1211961	ENSG00000268798.1	AC027307.3	1	1	0	1	1	0	19	-0.0119520596	0.0843979763448
rs62128784	19:1216069	ENSG00000268798.1	AC027307.3	1	1	0	1	1	0	19	-0.030189807	0.0843979763448
rs8110307	19:1309647	ENSG00000268798.1	AC027307.3	1	1	0	1	1	0	19	-0.0866816667	0.0843979763448
rs4807440	19:1026477	ENSG00000268798.1	AC027307.3	1	1	0	1	1	0	19	-0.0078038665	0.0843979763448
rs3746166	19:1102175	ENSG00000268798.1	AC027307.3	1	1	0	1	1	0	19	0.0079945795	0.0843979763448
rs2965290	19:892003	ENSG00000268798.1	AC027307.3	0	0	0	0	0	0	19	-0.008046928	0.0843979763448
rs77498025	19:1231625	ENSG00000268798.1	AC027307.3	1	1	0	1	1	0	19	-0.0003657108	0.0843979763448
rs138908992	19:1959583	ENSG00000268798.1	AC027307.3	0	0	0	0	0	0	19	-0.2050425669	0.0843979763448
rs12977334	19:1946265	ENSG00000268798.1	AC027307.3	0	0	0	0	0	0	19	0.09121196	0.0843979763448
rs12459868	19:580883	ENSG00000268798.1	AC027307.3	0	0	0	0	0	0	19	0.0251640446	0.0843979763448
rs60427662	19:737697	ENSG00000268798.1	AC027307.3	1	1	0	1	1	0	19	-0.0657668883	0.0843979763448
rs7259097	19:540786	ENSG00000268798.1	AC027307.3	0	0	0	0	0	0	19	0.0204771616	0.0843979763448
rs35726920	19:1502834	ENSG00000268798.1	AC027307.3	1	1	0	1	1	0	19	0.0457560687	0.0843979763448
rs12978813	19:1766737	ENSG00000268798.1	AC027307.3	1	1	0	1	1	0	19	0.0066687645	0.0843979763448
rs6510623	19:1779405	ENSG00000268798.1	AC027307.3	1	1	0	1	1	0	19	0.0461741351	0.0843979763448
rs1971638	19:744257	ENSG00000268798.1	AC027307.3	1	1	0	1	1	0	19	0.10321718	0.0843979763448
rs116853588	19:2173963	ENSG00000268798.1	AC027307.3	1	1	0	1	1	0	19	-0.1936810737	0.0843979763448
rs55869726	19:586693	ENSG00000268798.1	AC027307.3	1	1	0	1	1	0	19	0.0263129074	0.0843979763448
rs191553700	19:1959746	ENSG00000268798.1	AC027307.3	0	0	0	0	0	0	19	-0.1246278366	0.0843979763448
rs77949244	19:1519701	ENSG00000268798.1	AC027307.3	1	1	0	0	0	0	19	-0.0310325422	0.0843979763448
rs758093	19:1748927	ENSG00000268798.1	AC027307.3	1	1	0	1	1	0	19	-0.0983353183	0.0843979763448
rs734931	19:2064016	ENSG00000268798.1	AC027307.3	1	1	0	1	1	0	19	0.0706586471	0.0843979763448
rs185529285	19:540033	ENSG00000268798.1	AC027307.3	0	0	0	0	0	0	19	0.0020958018	0.0843979763448
rs8100278	19:690369	ENSG00000268798.1	AC027307.3	1	1	0	1	1	0	19	0.0286770996	0.0843979763448
rs55927336	19:710144	ENSG00000268798.1	AC027307.3	1	1	0	1	1	0	19	0.1747305651	0.0843979763448
rs73509639	19:944476	ENSG00000268798.1	AC027307.3	1	1	0	1	1	0	19	0.0728549174	0.0843979763448
rs11686355	2:240308471	ENSG00000222020.2	AC062017.1	1	1	0	1	1	0	2	0.03559558	0.0286836398122
rs2574876	1:224987155	ENSG00000203691.2	AC092811.1	1	1	0	1	1	0	1	-0.090953347	0.044440580209
rs1503825	1:225487159	ENSG00000203691.2	AC092811.1	1	1	0	1	1	0	1	0.005366308	0.044440580209
rs12758571	1:225325832	ENSG00000203691.2	AC092811.1	1	1	0	1	1	0	1	-0.051711655	0.044440580209
rs7511928	1:225630414	ENSG00000203691.2	AC092811.1	0	0	0	1	1	0	1	0.064229992	0.044440580209
rs77998119	1:226274735	ENSG00000203691.2	AC092811.1	1	1	0	1	1	0	1	-0.061812034	0.044440580209
rs116623988	1:225523475	ENSG00000203691.2	AC092811.1	0	0	0	0	0	0	1	0.009895666	0.044440580209
rs12751785	1:225546755	ENSG00000203691.2	AC092811.1	1	1	0	1	1	0	1	0.033952173	0.044440580209
rs76114878	1:226313709	ENSG00000203691.2	AC092811.1	1	1	0	1	1	0	1	0.199466824	0.044440580209
rs6426097	1:226228480	ENSG00000203691.2	AC092811.1	1	1	0	1	1	0	1	-0.020789278	0.044440580209
rs4233220	1:225651907	ENSG00000203691.2	AC092811.1	1	1	0	1	1	0	1	0.046023281	0.044440580209
rs115272228	1:224724968	ENSG00000203691.2	AC092811.1	1	1	0	1	1	0	1	-0.259015875	0.044440580209
rs2501080	1:225114823	ENSG00000203691.2	AC092811.1	1	1	0	1	1	0	1	0.107335833	0.044440580209
rs73100540	1:226213556	ENSG00000203691.2	AC092811.1	1	1	0	1	1	0	1	-0.175354067	0.044440580209
rs10915831	1:225646538	ENSG00000203691.2	AC092811.1	1	1	0	1	1	0	1	0.039655131	0.044440580209
rs12744205	1:225631432	ENSG00000203691.2	AC092811.1	1	1	0	1	1	0	1	-0.024641518	0.044440580209
rs61851886	1:225612875	ENSG00000203691.2	AC092811.1	1	1	0	1	1	0	1	-0.076714701	0.044440580209
rs35461387	1:225472971	ENSG00000203691.2	AC092811.1	1	1	0	1	1	0	1	-0.009451976	0.044440580209
rs71646769	1:226312933	ENSG00000203691.2	AC092811.1	1	1	0	1	1	0	1	-0.020265464	0.044440580209
rs113364460	1:226279774	ENSG00000203691.2	AC092811.1	1	1	0	1	1	0	1	-0.056808591	0.044440580209
rs12025264	1:226213763	ENSG00000203691.2	AC092811.1	1	1	0	0	0	0	1	-0.067478969	0.044440580209
rs146659926	1:224876073	ENSG00000203691.2	AC092811.1	1	1	0	1	1	0	1	-0.013221798	0.044440580209
rs12145393	1:226213821	ENSG00000203691.2	AC092811.1	1	1	0	1	1	0	1	-0.060350296	0.044440580209
rs34809641	1:225543829	ENSG00000203691.2	AC092811.1	1	1	0	1	1	0	1	0.033667657	0.044440580209
rs10915942	1:226305741	ENSG00000203691.2	AC092811.1	1	1	0	1	1	0	1	-0.028624984	0.044440580209
rs6699337	1:226154332	ENSG00000203691.2	AC092811.1	1	1	0	1	1	0	1	-0.204049608	0.044440580209
rs3856153	1:225553995	ENSG00000203691.2	AC092811.1	1	1	0	1	1	0	1	-0.119324383	0.044440580209
rs34987774	1:225530145	ENSG00000203691.2	AC092811.1	1	1	0	1	1	0	1	0.092455812	0.044440580209
rs6692054	1:225651400	ENSG00000203691.2	AC092811.1	1	1	0	1	1	0	1	0.038262153	0.044440580209
rs151205799	1:226275850	ENSG00000203691.2	AC092811.1	1	1	0	1	1	0	1	0.014247869	0.044440580209
rs10799345	1:226464539	ENSG00000203691.2	AC092811.1	1	1	0	1	1	0	1	0.046491082	0.044440580209
rs72753034	1:225725906	ENSG00000203691.2	AC092811.1	1	1	0	1	1	0	1	-0.04374456	0.044440580209
rs56396638	1:225715299	ENSG00000203691.2	AC092811.1	1	1	0	1	1	0	1	-0.050642622	0.044440580209
rs16844689	1:225521282	ENSG00000203691.2	AC092811.1	1	1	0	1	1	0	1	0.014246964	0.044440580209
rs12136378	1:224822428	ENSG00000203691.2	AC092811.1	1	1	0	1	1	0	1	0.048885972	0.044440580209
rs16849338	1:224727285	ENSG00000203691.2	AC092811.1	1	1	0	1	1	0	1	0.023246394	0.044440580209
rs2749691	1:226147645	ENSG00000203691.2	AC092811.1	1	1	0	1	1	0	1	-0.020174156	0.044440580209
rs10799310	1:225650571	ENSG00000203691.2	AC092811.1	1	1	0	1	1	0	1	0.02194837	0.044440580209
rs115018818	1:225047091	ENSG00000203691.2	AC092811.1	1	1	0	1	1	0	1	-0.046547699	0.044440580209
rs1131873	1:226019653	ENSG00000203691.2	AC092811.1	1	1	0	1	1	0	1	-0.036533877	0.044440580209
rs7415379	1:225739996	ENSG00000203691.2	AC092811.1	1	1	0	1	1	0	1	0.044060673	0.044440580209
rs74658987	1:225494097	ENSG00000203691.2	AC092811.1	1	1	0	1	1	0	1	-0.037737579	0.044440580209
rs72753021	1:225669566	ENSG00000203691.2	AC092811.1	1	1	0	1	1	0	1	-0.046108535	0.044440580209
rs2816335	1:226146348	ENSG00000203691.2	AC092811.1	1	1	0	1	1	0	1	-0.032195852	0.044440580209
rs189180184	1:225445386	ENSG00000203691.2	AC092811.1	1	1	0	0	0	0	1	-0.027236828	0.044440580209
rs10799339	1:226367131	ENSG00000203691.2	AC092811.1	1	1	0	1	1	0	1	0.036093943	0.044440580209
rs57423896	2:238499319	ENSG00000234949.2	AC104667.3	1	1	0	1	1	0	2	-0.05236679	0.0948384203276
rs140277517	2:239053053	ENSG00000234949.2	AC104667.3	0	0	0	0	0	0	2	0.1745702	0.0948384203276
rs2292875	2:238499318	ENSG00000234949.2	AC104667.3	1	1	0	1	1	0	2	-0.05505258	0.0948384203276
rs6709393	2:238505625	ENSG00000234949.2	AC104667.3	1	1	0	1	1	0	2	-0.01778765	0.0948384203276
rs72990123	2:238492155	ENSG00000234949.2	AC104667.3	1	1	0	1	1	0	2	-0.10767941	0.0948384203276
rs34287247	12:68817977	ENSG00000251695.2	AC124890.1	1	1	0	0	0	0	12	-0.107817924	0.0350776037843
rs7974293	12:69258089	ENSG00000251695.2	AC124890.1	1	1	0	1	1	0	12	-0.0656162021	0.0350776037843
rs10878825	12:68813559	ENSG00000251695.2	AC124890.1	1	1	0	1	1	0	12	-0.0488682169	0.0350776037843
rs75874474	12:68790352	ENSG00000251695.2	AC124890.1	1	1	0	1	1	0	12	0.1086494439	0.0350776037843
rs11835870	12:69499275	ENSG00000251695.2	AC124890.1	1	1	0	1	1	0	12	-0.0237506529	0.0350776037843
rs61928709	12:69508798	ENSG00000251695.2	AC124890.1	1	1	0	1	1	0	12	-0.0643484633	0.0350776037843
rs192659336	12:69816423	ENSG00000251695.2	AC124890.1	1	1	0	0	0	0	12	-0.0188226768	0.0350776037843
rs182108639	12:68330403	ENSG00000251695.2	AC124890.1	0	0	0	0	0	0	12	-0.1047363976	0.0350776037843
rs148740880	12:69814932	ENSG00000251695.2	AC124890.1	1	1	0	1	1	0	12	-0.021338267	0.0350776037843
rs3741807	12:68826389	ENSG00000251695.2	AC124890.1	1	1	0	1	1	0	12	-0.0122149624	0.0350776037843
rs139432834	12:69252884	ENSG00000251695.2	AC124890.1	1	1	0	1	1	0	12	-0.0750404342	0.0350776037843
rs11177213	12:68809761	ENSG00000251695.2	AC124890.1	1	1	0	1	1	0	12	-0.0075642654	0.0350776037843
rs7955033	12:69521155	ENSG00000251695.2	AC124890.1	1	1	0	1	1	0	12	0.0721180505	0.0350776037843
rs11177509	12:69520523	ENSG00000251695.2	AC124890.1	1	1	0	1	1	0	12	-0.0684361996	0.0350776037843
rs11177508	12:69519898	ENSG00000251695.2	AC124890.1	1	1	0	1	1	0	12	-0.0676988776	0.0350776037843
rs6581864	12:69541269	ENSG00000251695.2	AC124890.1	1	1	0	1	1	0	12	0.0001366624	0.0350776037843
rs10784740	12:69355686	ENSG00000251695.2	AC124890.1	1	1	0	1	1	0	12	-0.1162210756	0.0350776037843
rs11177510	12:69521088	ENSG00000251695.2	AC124890.1	1	1	0	1	1	0	12	-0.0682758266	0.0350776037843
rs55733960	12:68790409	ENSG00000251695.2	AC124890.1	1	1	0	1	1	0	12	0.1016119986	0.0350776037843
rs79692763	12:68894272	ENSG00000251695.2	AC124890.1	1	1	0	1	1	0	12	-0.1807833838	0.0350776037843
rs111463307	12:68259635	ENSG00000251695.2	AC124890.1	0	0	0	0	0	0	12	0.0186573168	0.0350776037843
rs11177442	12:69400225	ENSG00000251695.2	AC124890.1	1	1	0	1	1	0	12	-0.0025659522	0.0350776037843
rs775459	12:70104692	ENSG00000251695.2	AC124890.1	1	1	0	1	1	0	12	-0.0371740118	0.0350776037843
rs1025016	12:70091452	ENSG00000251695.2	AC124890.1	1	1	0	1	1	0	12	0.1841467236	0.0350776037843
rs142910495	12:69622984	ENSG00000251695.2	AC124890.1	0	0	0	0	0	0	12	0.0122445054	0.0350776037843
rs139991082	12:69096398	ENSG00000251695.2	AC124890.1	1	1	0	1	1	0	12	-0.0285477057	0.0350776037843
rs190028630	12:70176014	ENSG00000251695.2	AC124890.1	1	1	0	1	1	0	12	0.2596312212	0.0350776037843
rs4913447	12:68821873	ENSG00000251695.2	AC124890.1	1	1	0	1	1	0	12	-0.123812787	0.0350776037843
rs2870831	12:69382836	ENSG00000251695.2	AC124890.1	1	1	0	1	1	0	12	-0.0023020277	0.0350776037843
rs28416070	12:69523552	ENSG00000251695.2	AC124890.1	1	1	0	1	1	0	12	-0.0675529538	0.0350776037843
rs7307873	12:68455086	ENSG00000251695.2	AC124890.1	1	1	0	1	1	0	12	0.0627122551	0.0350776037843
rs11177128	12:68633845	ENSG00000251695.2	AC124890.1	1	1	0	1	1	0	12	-0.0250739409	0.0350776037843
rs2159062	12:68451432	ENSG00000251695.2	AC124890.1	1	1	0	1	1	0	12	0.0359366028	0.0350776037843
rs7960855	12:69480209	ENSG00000251695.2	AC124890.1	1	1	0	1	1	0	12	0.0472630332	0.0350776037843
rs11176910	12:68254525	ENSG00000251695.2	AC124890.1	1	1	0	1	1	0	12	0.0304988275	0.0350776037843
rs79002801	12:68630234	ENSG00000251695.2	AC124890.1	1	1	0	1	1	0	12	-0.0341803492	0.0350776037843
rs10878925	12:69549201	ENSG00000251695.2	AC124890.1	1	1	0	1	1	0	12	0.0045400254	0.0350776037843
rs1908677	12:69395624	ENSG00000251695.2	AC124890.1	1	1	0	1	1	0	12	-0.0063581829	0.0350776037843
rs10878908	12:69470327	ENSG00000251695.2	AC124890.1	1	1	0	1	1	0	12	0.0070919244	0.0350776037843
rs7299387	12:69541581	ENSG00000251695.2	AC124890.1	1	1	0	1	1	0	12	0.012919545	0.0350776037843
rs191485418	12:69537553	ENSG00000251695.2	AC124890.1	0	0	0	0	0	0	12	0.0939023993	0.0350776037843
rs61928710	12:69508874	ENSG00000251695.2	AC124890.1	1	1	0	1	1	0	12	-0.0722081976	0.0350776037843
rs7105693	11:3010430	ENSG00000183562.2	AC131971.1	1	1	0	1	1	0	11	0.0238092771	0.101153526778
rs73425674	11:3026380	ENSG00000183562.2	AC131971.1	1	1	0	1	1	0	11	0.1611611421	0.101153526778
rs58152994	11:3619062	ENSG00000183562.2	AC131971.1	1	1	0	1	1	0	11	-0.0103107675	0.101153526778
rs115894051	11:2557931	ENSG00000183562.2	AC131971.1	1	1	0	1	1	0	11	-0.0651940201	0.101153526778
rs6578271	11:2564742	ENSG00000183562.2	AC131971.1	1	1	0	1	1	0	11	-0.0871566699	0.101153526778
rs73406362	11:2977633	ENSG00000183562.2	AC131971.1	1	1	0	1	1	0	11	0.0003167195	0.101153526778
rs73406366	11:2986185	ENSG00000183562.2	AC131971.1	1	1	0	1	1	0	11	0.0036669633	0.101153526778
rs7112509	11:3010861	ENSG00000183562.2	AC131971.1	1	1	0	1	1	0	11	0.0582659194	0.101153526778
rs12292300	11:3001814	ENSG00000183562.2	AC131971.1	1	1	0	1	1	0	11	0.0091140973	0.101153526778
rs12281407	11:2990378	ENSG00000183562.2	AC131971.1	1	1	0	1	1	0	11	0.0065821355	0.101153526778
rs4758471	11:3170866	ENSG00000183562.2	AC131971.1	1	1	0	1	1	0	11	0.0220857556	0.101153526778
rs11024771	11:2987089	ENSG00000183562.2	AC131971.1	1	1	0	1	1	0	11	0.0063557573	0.101153526778
rs11024772	11:2987286	ENSG00000183562.2	AC131971.1	1	1	0	1	1	0	11	0.0063464721	0.101153526778
rs7948848	11:2981896	ENSG00000183562.2	AC131971.1	1	1	0	1	1	0	11	0.0055687043	0.101153526778
rs7109106	11:3010503	ENSG00000183562.2	AC131971.1	1	1	0	1	1	0	11	0.023867236	0.101153526778
rs58220155	11:3003053	ENSG00000183562.2	AC131971.1	1	1	0	1	1	0	11	0.0102025164	0.101153526778
rs56747806	11:3009220	ENSG00000183562.2	AC131971.1	1	1	0	1	1	0	11	0.0189358652	0.101153526778
rs10840289	11:2084913	ENSG00000183562.2	AC131971.1	1	1	0	1	1	0	11	-0.0069538857	0.101153526778
rs74050440	11:2962443	ENSG00000183562.2	AC131971.1	1	1	0	1	1	0	11	0.0685422681	0.101153526778
rs16928841	11:2969112	ENSG00000183562.2	AC131971.1	1	1	0	1	1	0	11	0.000741923	0.101153526778
rs72847636	11:2479691	ENSG00000183562.2	AC131971.1	1	1	0	1	1	0	11	0.1688349235	0.101153526778
rs61063671	11:3009024	ENSG00000183562.2	AC131971.1	1	1	0	1	1	0	11	0.0186546283	0.101153526778
rs12223325	11:3533699	ENSG00000183562.2	AC131971.1	1	1	0	0	0	0	11	0.0142308339	0.101153526778
rs16928941	11:2991470	ENSG00000183562.2	AC131971.1	1	1	0	1	1	0	11	0.0062319214	0.101153526778
rs16928945	11:2992160	ENSG00000183562.2	AC131971.1	1	1	0	1	1	0	11	0.0059211485	0.101153526778
rs55693332	11:3005187	ENSG00000183562.2	AC131971.1	1	1	0	1	1	0	11	0.0124076149	0.101153526778
rs11606848	11:3626087	ENSG00000183562.2	AC131971.1	1	1	0	1	1	0	11	-0.0581058631	0.101153526778
rs7930353	11:2978731	ENSG00000183562.2	AC131971.1	1	1	0	1	1	0	11	0.0003765863	0.101153526778
rs61452237	17:80476541	ENSG00000268852.1	AC132872.2	0	0	0	0	0	0	17	-0.1078631563	0.0511026322631
rs2263123	17:80774869	ENSG00000268852.1	AC132872.2	1	1	0	1	1	0	17	-0.0268493825	0.0511026322631
rs150454348	17:80346702	ENSG00000268852.1	AC132872.2	0	0	0	0	0	0	17	0.0231295415	0.0511026322631
rs55972899	17:80337498	ENSG00000268852.1	AC132872.2	1	1	0	1	1	0	17	-0.0129098914	0.0511026322631
rs56031933	17:79408484	ENSG00000268852.1	AC132872.2	1	1	0	1	1	0	17	-0.0056630887	0.0511026322631
rs1046875	17:80685426	ENSG00000268852.1	AC132872.2	1	1	0	1	1	0	17	-0.0121587144	0.0511026322631
rs28799053	17:79697992	ENSG00000268852.1	AC132872.2	1	1	0	1	1	0	17	-0.0144773573	0.0511026322631
rs187130723	17:79319742	ENSG00000268852.1	AC132872.2	1	1	0	1	1	0	17	-0.0883760521	0.0511026322631
rs75996683	17:79405684	ENSG00000268852.1	AC132872.2	1	1	0	1	1	0	17	0.1144433632	0.0511026322631
rs34004249	17:80649634	ENSG00000268852.1	AC132872.2	1	1	0	1	1	0	17	-0.0017429654	0.0511026322631
rs12947062	17:80686370	ENSG00000268852.1	AC132872.2	1	1	0	1	1	0	17	-0.0116950752	0.0511026322631
rs77422616	17:79248671	ENSG00000268852.1	AC132872.2	1	1	0	1	1	0	17	-0.1005800341	0.0511026322631
rs9911976	17:81088509	ENSG00000268852.1	AC132872.2	1	1	0	1	1	0	17	-0.029538632	0.0511026322631
rs112014024	17:80628450	ENSG00000268852.1	AC132872.2	1	1	0	1	1	0	17	0.0143889505	0.0511026322631
rs141774008	17:80544548	ENSG00000268852.1	AC132872.2	1	1	0	1	1	0	17	-0.1187076805	0.0511026322631
rs72854245	17:81044305	ENSG00000268852.1	AC132872.2	1	1	0	1	1	0	17	0.0195519997	0.0511026322631
rs8078417	17:80461935	ENSG00000268852.1	AC132872.2	1	1	0	1	1	0	17	0.010366253	0.0511026322631
rs3859206	17:80693128	ENSG00000268852.1	AC132872.2	1	1	0	1	1	0	17	0.0032242176	0.0511026322631
rs149221067	17:79339668	ENSG00000268852.1	AC132872.2	1	1	0	1	1	0	17	0.2109352803	0.0511026322631
rs11653003	17:80058795	ENSG00000268852.1	AC132872.2	1	1	0	1	1	0	17	0.0082996626	0.0511026322631
rs4789698	17:80179786	ENSG00000268852.1	AC132872.2	1	1	0	1	1	0	17	-0.0125271375	0.0511026322631
rs56666800	17:80997388	ENSG00000268852.1	AC132872.2	0	0	0	0	0	0	17	-0.028192897	0.0511026322631
rs145500522	17:79625145	ENSG00000268852.1	AC132872.2	1	1	0	1	1	0	17	0.01371134	0.0511026322631
rs12185260	17:80497219	ENSG00000268852.1	AC132872.2	0	0	0	0	0	0	17	0.072239915	0.0511026322631
rs78330892	17:80049992	ENSG00000268852.1	AC132872.2	1	1	0	1	1	0	17	0.0390299252	0.0511026322631
rs2460468	17:80774265	ENSG00000268852.1	AC132872.2	1	1	0	1	1	0	17	-0.0386787067	0.0511026322631
rs118087200	17:80896162	ENSG00000268852.1	AC132872.2	1	1	0	1	1	0	17	0.0003621321	0.0511026322631
rs9286396	17:81098782	ENSG00000268852.1	AC132872.2	1	1	0	1	1	0	17	-0.0116805259	0.0511026322631
rs1046917	17:80685655	ENSG00000268852.1	AC132872.2	1	1	0	1	1	0	17	-0.0121713994	0.0511026322631
rs8080682	17:80058901	ENSG00000268852.1	AC132872.2	1	1	0	1	1	0	17	0.0397233366	0.0511026322631
rs7207886	17:81047721	ENSG00000268852.1	AC132872.2	1	1	0	1	1	0	17	0.028683377	0.0511026322631
rs8072599	17:80242123	ENSG00000268852.1	AC132872.2	1	1	0	1	1	0	17	0.0639581032	0.0511026322631
rs55721337	17:80337500	ENSG00000268852.1	AC132872.2	1	1	0	1	1	0	17	-0.0125839311	0.0511026322631
rs72853266	17:79413954	ENSG00000268852.1	AC132872.2	1	1	0	1	1	0	17	-0.1773872303	0.0511026322631
rs72853267	17:79415652	ENSG00000268852.1	AC132872.2	1	1	0	1	1	0	17	-0.0468904208	0.0511026322631
rs12939367	17:80382929	ENSG00000268852.1	AC132872.2	1	1	0	0	0	0	17	0.1165872966	0.0511026322631
rs7503255	17:79353900	ENSG00000268852.1	AC132872.2	0	0	0	0	0	0	17	-0.0399453773	0.0511026322631
rs113212961	17:80628184	ENSG00000268852.1	AC132872.2	1	1	0	1	1	0	17	0.0138984047	0.0511026322631
rs11871302	17:80282303	ENSG00000268852.1	AC132872.2	1	1	0	1	1	0	17	0.1549419999	0.0511026322631
rs61740871	17:79258688	ENSG00000268852.1	AC132872.2	1	1	0	1	1	0	17	-0.01239491	0.0511026322631
rs111593787	17:79406042	ENSG00000268852.1	AC132872.2	1	1	0	1	1	0	17	0.1281447346	0.0511026322631
rs187826058	17:79411512	ENSG00000268852.1	AC132872.2	1	1	0	1	1	0	17	-0.0499594092	0.0511026322631
rs3923219	17:79640306	ENSG00000268852.1	AC132872.2	1	1	0	1	1	0	17	-0.0301841449	0.0511026322631
rs61677942	17:81001950	ENSG00000268852.1	AC132872.2	1	1	0	1	1	0	17	-0.022796541	0.0511026322631
rs9895638	17:80687555	ENSG00000268852.1	AC132872.2	0	0	0	0	0	0	17	0.0599989306	0.0511026322631
rs393311	17:8284972	ENSG00000198150.2	AC135178.1	1	1	0	1	1	0	17	0.061851199	0.0994801024611
rs406285	17:8281388	ENSG00000198150.2	AC135178.1	1	1	0	1	1	0	17	0.048687309	0.0994801024611
rs2909439	17:8275001	ENSG00000198150.2	AC135178.1	1	1	0	1	1	0	17	0.009235262	0.0994801024611
rs147461260	17:8278119	ENSG00000198150.2	AC135178.1	1	1	0	0	0	0	17	0.017767664	0.0994801024611
rs393238	17:8271309	ENSG00000198150.2	AC135178.1	1	1	0	1	1	0	17	0.017736369	0.0994801024611
rs9911562	17:8288381	ENSG00000198150.2	AC135178.1	1	1	0	1	1	0	17	0.061172182	0.0994801024611
rs28396083	17:8270547	ENSG00000198150.2	AC135178.1	1	1	0	1	1	0	17	0.016465688	0.0994801024611
rs438654	17:8268992	ENSG00000198150.2	AC135178.1	1	1	0	1	1	0	17	0.015193279	0.0994801024611
rs12601362	17:8296383	ENSG00000198150.2	AC135178.1	1	1	0	1	1	0	17	0.040493178	0.0994801024611
rs453386	17:8277507	ENSG00000198150.2	AC135178.1	1	1	0	0	0	0	17	0.016216611	0.0994801024611
rs17210738	16:17331092	ENSG00000183889.8	AC138969.4	1	1	0	1	1	0	16	0.07288041	0.0589744598739
rs9931487	16:16204822	ENSG00000183889.8	AC138969.4	1	1	0	1	1	0	16	-0.1392604	0.0589744598739
rs55709104	16:16296488	ENSG00000183889.8	AC138969.4	0	0	0	0	0	0	16	-0.1362218	0.0589744598739
rs2040596	16:16682129	ENSG00000183889.8	AC138969.4	1	1	0	1	1	0	16	-0.003844048	0.0589744598739
rs71250311	16:16555849	ENSG00000183889.8	AC138969.4	0	0	0	0	0	0	16	-0.05863564	0.0589744598739
rs4780614	16:16298288	ENSG00000183889.8	AC138969.4	1	1	0	1	1	0	16	-0.0423591	0.0589744598739
rs2007413	16:16308675	ENSG00000183889.8	AC138969.4	1	1	0	1	1	0	16	-0.05252745	0.0589744598739
rs79030429	16:17400276	ENSG00000183889.8	AC138969.4	1	1	0	1	1	0	16	-0.02152672	0.0589744598739
rs9922472	16:17261516	ENSG00000183889.8	AC138969.4	1	1	0	1	1	0	16	0.0746085	0.0589744598739
rs144419105	16:16668242	ENSG00000183889.8	AC138969.4	0	0	0	0	0	0	16	-0.1172748	0.0589744598739
rs76678592	16:17264000	ENSG00000183889.8	AC138969.4	1	1	0	1	1	0	16	0.09224971	0.0589744598739
rs62030357	16:16306192	ENSG00000183889.8	AC138969.4	0	0	0	0	0	0	16	-0.02030414	0.0589744598739
rs4450414	16:16631383	ENSG00000183889.8	AC138969.4	1	1	0	0	0	0	16	-9.668237e-05	0.0589744598739
rs4780598	16:16290343	ENSG00000183889.8	AC138969.4	1	1	0	1	1	0	16	-0.005717994	0.0589744598739
rs72781519	16:17438573	ENSG00000183889.8	AC138969.4	1	1	0	1	1	0	16	0.002095469	0.0589744598739
rs2606467	16:16694007	ENSG00000183889.8	AC138969.4	0	0	0	0	0	0	16	-0.03765072	0.0589744598739
rs4781735	16:16290242	ENSG00000183889.8	AC138969.4	1	1	0	1	1	0	16	-0.005313666	0.0589744598739
rs7184653	16:16294465	ENSG00000183889.8	AC138969.4	0	0	0	1	1	0	16	0.06481164	0.0589744598739
rs62042916	16:16621982	ENSG00000183889.8	AC138969.4	0	0	0	0	0	0	16	-0.05802833	0.0589744598739
rs308530	18:77292228	ENSG00000267270.1	AC139100.2	0	0	0	0	0	0	18	0.035048865	0.155693869998
rs62097703	18:77148537	ENSG00000267270.1	AC139100.2	1	1	0	1	1	0	18	0.005026822	0.155693869998
rs660749	18:77356003	ENSG00000267270.1	AC139100.2	1	1	0	1	1	0	18	0.057022883	0.155693869998
rs3744878	18:77895192	ENSG00000267270.1	AC139100.2	1	1	0	1	1	0	18	-0.15508336	0.155693869998
rs7232743	18:77713983	ENSG00000267270.1	AC139100.2	1	1	0	1	1	0	18	-0.013758316	0.155693869998
rs10853392	18:77708781	ENSG00000267270.1	AC139100.2	1	1	0	1	1	0	18	-0.00010607	0.155693869998
rs67651675	18:77673562	ENSG00000267270.1	AC139100.2	1	1	0	1	1	0	18	0.028867295	0.155693869998
rs393567	18:77253652	ENSG00000267270.1	AC139100.2	1	1	0	0	0	0	18	-0.02272116	0.155693869998
rs603435	18:77175533	ENSG00000267270.1	AC139100.2	1	1	0	1	1	0	18	-0.063255052	0.155693869998
rs2277725	18:77694168	ENSG00000267270.1	AC139100.2	1	1	0	1	1	0	18	0.028668487	0.155693869998
rs2277724	18:77694294	ENSG00000267270.1	AC139100.2	1	1	0	1	1	0	18	0.0289584	0.155693869998
rs62101204	18:77712832	ENSG00000267270.1	AC139100.2	0	0	0	0	0	0	18	-0.077198569	0.155693869998
rs34031764	18:77495208	ENSG00000267270.1	AC139100.2	1	1	0	1	1	0	18	-0.217899692	0.155693869998
rs754505	18:77226368	ENSG00000267270.1	AC139100.2	1	1	0	1	1	0	18	0.046173654	0.155693869998
rs1788650	18:77555440	ENSG00000267270.1	AC139100.2	1	1	0	0	0	0	18	-0.01815934	0.155693869998
rs146598477	18:77080796	ENSG00000267270.1	AC139100.2	0	0	0	0	0	0	18	0.21569335	0.155693869998
rs11665215	18:77911185	ENSG00000267270.1	AC139100.2	1	1	0	0	0	0	18	-0.0996618	0.155693869998
rs57873078	18:77233625	ENSG00000267270.1	AC139100.2	0	0	0	0	0	0	18	-0.148442409	0.155693869998
rs73007631	18:77147706	ENSG00000267270.1	AC139100.2	1	1	0	1	1	0	18	0.054057228	0.155693869998
rs56362557	18:77848452	ENSG00000267270.1	AC139100.2	1	1	0	1	1	0	18	0.033560388	0.155693869998
rs55715449	18:77292086	ENSG00000267270.1	AC139100.2	0	0	0	0	0	0	18	0.167657245	0.155693869998
rs9965355	18:77911125	ENSG00000267270.1	AC139100.2	1	1	0	1	1	0	18	-0.162917842	0.155693869998
rs79750248	18:77308434	ENSG00000267270.1	AC139100.2	1	1	0	1	1	0	18	0.040059601	0.155693869998
rs11664924	18:77770322	ENSG00000267270.1	AC139100.2	1	1	0	1	1	0	18	0.000106366	0.155693869998
rs647359	18:77569550	ENSG00000267270.1	AC139100.2	0	0	0	0	0	0	18	-0.053341698	0.155693869998
rs11081536	18:77154311	ENSG00000267270.1	AC139100.2	1	1	0	0	0	0	18	0.088692454	0.155693869998
rs12968139	18:77685520	ENSG00000267270.1	AC139100.2	1	1	0	1	1	0	18	0.05909653	0.155693869998
rs12456953	18:48162162	ENSG00000167315.13	ACAA2	1	1	0	1	1	0	18	-0.005318133	0.0736477823334
rs28420702	18:47326208	ENSG00000167315.13	ACAA2	0	0	0	0	0	0	18	0.034547535	0.0736477823334
rs72923951	18:47284171	ENSG00000167315.13	ACAA2	1	1	0	1	1	0	18	-0.015550403	0.0736477823334
rs7242746	18:47277635	ENSG00000167315.13	ACAA2	1	1	0	1	1	0	18	-0.01537795	0.0736477823334
rs2125537	18:48069456	ENSG00000167315.13	ACAA2	1	1	0	1	1	0	18	-0.009722134	0.0736477823334
rs28582715	18:47152145	ENSG00000167315.13	ACAA2	1	0	0	0	0	0	18	0.031796588	0.0736477823334
rs2510528	18:47309212	ENSG00000167315.13	ACAA2	1	1	0	0	0	0	18	-0.094834027	0.0736477823334
rs16951184	18:47419064	ENSG00000167315.13	ACAA2	1	1	0	1	1	0	18	-0.048059439	0.0736477823334
rs16951181	18:47418990	ENSG00000167315.13	ACAA2	1	1	0	1	1	0	18	-0.048677213	0.0736477823334
rs117806434	18:47975842	ENSG00000167315.13	ACAA2	1	1	0	0	0	0	18	0.0146001	0.0736477823334
rs2945506	18:47339798	ENSG00000167315.13	ACAA2	1	1	0	1	1	0	18	-0.005369669	0.0736477823334
rs141997189	18:47233002	ENSG00000167315.13	ACAA2	1	1	0	1	1	0	18	-0.199051064	0.0736477823334
rs7229118	18:47148292	ENSG00000167315.13	ACAA2	1	1	0	1	1	0	18	-0.01070609	0.0736477823334
rs73432460	18:47177608	ENSG00000167315.13	ACAA2	1	1	0	1	1	0	18	-0.022000481	0.0736477823334
rs61030897	18:47944597	ENSG00000167315.13	ACAA2	1	1	0	1	1	0	18	0.002624258	0.0736477823334
rs28452166	18:46816178	ENSG00000167315.13	ACAA2	0	0	0	0	0	0	18	-0.006662079	0.0736477823334
rs6507892	18:46769188	ENSG00000167315.13	ACAA2	1	1	0	0	0	0	18	-0.013080064	0.0736477823334
rs7233365	18:47175467	ENSG00000167315.13	ACAA2	1	1	0	1	1	0	18	-0.014168357	0.0736477823334
rs62101529	18:47713636	ENSG00000167315.13	ACAA2	1	1	0	1	1	0	18	0.017117765	0.0736477823334
rs77055188	18:47412060	ENSG00000167315.13	ACAA2	1	1	0	1	1	0	18	-0.004787046	0.0736477823334
rs3894010	18:48167237	ENSG00000167315.13	ACAA2	1	1	0	1	1	0	18	-0.009444309	0.0736477823334
rs4939816	18:46348648	ENSG00000167315.13	ACAA2	1	1	0	1	1	0	18	-0.106347631	0.0736477823334
rs630665	18:47403637	ENSG00000167315.13	ACAA2	1	1	0	1	1	0	18	-0.092925733	0.0736477823334
rs1787565	18:47325934	ENSG00000167315.13	ACAA2	1	1	0	0	0	0	18	-0.006513903	0.0736477823334
rs4939916	18:47443185	ENSG00000167315.13	ACAA2	1	1	0	1	1	0	18	-0.024637025	0.0736477823334
rs4939915	18:47423604	ENSG00000167315.13	ACAA2	1	1	0	1	1	0	18	-0.224497474	0.0736477823334
rs184027122	18:46746970	ENSG00000167315.13	ACAA2	0	0	0	0	0	0	18	0.060595994	0.0736477823334
rs16951179	18:47418820	ENSG00000167315.13	ACAA2	1	1	0	1	1	0	18	-0.047926486	0.0736477823334
rs16951170	18:47402488	ENSG00000167315.13	ACAA2	1	1	0	1	1	0	18	-0.060650603	0.0736477823334
rs7238812	18:47361154	ENSG00000167315.13	ACAA2	1	1	0	0	0	0	18	0.036880905	0.0736477823334
rs12604299	18:47396831	ENSG00000167315.13	ACAA2	1	1	0	1	1	0	18	0.154557418	0.0736477823334
rs10894811	11:134297678	ENSG00000151498.7	ACAD8	1	1	0	1	1	0	11	0.01737969	0.142036229179
rs7938670	11:134295458	ENSG00000151498.7	ACAD8	1	1	0	1	1	0	11	0.019259128	0.142036229179
rs7104890	11:133201036	ENSG00000151498.7	ACAD8	1	1	0	1	1	0	11	0.029666699	0.142036229179
rs80185175	11:133857922	ENSG00000151498.7	ACAD8	1	1	0	1	1	0	11	-0.029383408	0.142036229179
rs138658921	11:134282496	ENSG00000151498.7	ACAD8	1	1	0	1	1	0	11	-0.047645563	0.142036229179
rs73032123	11:134930591	ENSG00000151498.7	ACAD8	1	1	0	1	1	0	11	-0.004918131	0.142036229179
rs145307594	11:133499548	ENSG00000151498.7	ACAD8	0	0	0	0	0	0	11	0.062243311	0.142036229179
rs77882697	11:133677074	ENSG00000151498.7	ACAD8	1	1	0	1	1	0	11	0.024594566	0.142036229179
rs7941172	11:133933568	ENSG00000151498.7	ACAD8	1	1	0	1	1	0	11	-0.150620792	0.142036229179
rs113239695	11:134294754	ENSG00000151498.7	ACAD8	1	1	0	1	1	0	11	0.026974934	0.142036229179
rs578825	11:134188414	ENSG00000151498.7	ACAD8	1	1	0	1	1	0	11	-0.005363448	0.142036229179
rs1472890	11:134657227	ENSG00000151498.7	ACAD8	1	1	0	1	1	0	11	-0.006830919	0.142036229179
rs893948	11:134227993	ENSG00000151498.7	ACAD8	1	1	0	1	1	0	11	-0.003318862	0.142036229179
rs7112898	11:134136193	ENSG00000151498.7	ACAD8	1	1	0	1	1	0	11	-0.03756586	0.142036229179
rs12792047	11:133222654	ENSG00000151498.7	ACAD8	1	1	0	1	1	0	11	-0.023865104	0.142036229179
rs751121	11:134674490	ENSG00000151498.7	ACAD8	1	1	0	1	1	0	11	0.039996487	0.142036229179
rs903818	11:133594258	ENSG00000151498.7	ACAD8	1	1	0	1	1	0	11	-0.01918464	0.142036229179
rs4937866	11:133928704	ENSG00000151498.7	ACAD8	1	1	0	1	1	0	11	-0.029701742	0.142036229179
rs4937869	11:134094874	ENSG00000151498.7	ACAD8	1	1	0	1	1	0	11	0.040755819	0.142036229179
rs113026576	11:133184055	ENSG00000151498.7	ACAD8	1	1	0	0	0	0	11	-0.132948538	0.142036229179
rs12799304	11:134119820	ENSG00000151498.7	ACAD8	1	1	0	1	1	0	11	-0.019259619	0.142036229179
rs12288136	11:133976047	ENSG00000151498.7	ACAD8	0	0	0	0	0	0	11	0.045900314	0.142036229179
rs75868482	11:134677377	ENSG00000151498.7	ACAD8	1	1	0	1	1	0	11	0.018005537	0.142036229179
rs7938178	11:133274029	ENSG00000151498.7	ACAD8	1	1	0	1	1	0	11	-0.014112571	0.142036229179
rs73600502	11:133179952	ENSG00000151498.7	ACAD8	1	1	0	1	1	0	11	-0.006445526	0.142036229179
rs4936189	11:133314873	ENSG00000151498.7	ACAD8	1	1	0	0	0	0	11	0.026391965	0.142036229179
rs12226601	11:133928249	ENSG00000151498.7	ACAD8	1	1	0	1	1	0	11	-0.01450058	0.142036229179
rs12791663	11:133222400	ENSG00000151498.7	ACAD8	1	1	0	1	1	0	11	-0.020646405	0.142036229179
rs75363033	11:133502961	ENSG00000151498.7	ACAD8	1	1	0	1	1	0	11	-0.01519924	0.142036229179
rs118004397	11:134697140	ENSG00000151498.7	ACAD8	1	1	0	1	1	0	11	-0.058383031	0.142036229179
rs76604746	11:133869550	ENSG00000151498.7	ACAD8	1	1	0	1	1	0	11	0.005369383	0.142036229179
rs12278812	11:134122296	ENSG00000151498.7	ACAD8	1	1	0	1	1	0	11	0.034121154	0.142036229179
rs74339999	11:134132157	ENSG00000151498.7	ACAD8	1	1	0	1	1	0	11	0.08483726	0.142036229179
rs7940114	11:134225692	ENSG00000151498.7	ACAD8	1	1	0	1	1	0	11	-0.137130139	0.142036229179
rs56365738	11:133907175	ENSG00000151498.7	ACAD8	1	1	0	1	1	0	11	-0.025778367	0.142036229179
rs4550236	11:134479892	ENSG00000151498.7	ACAD8	1	1	0	1	1	0	11	-0.287404047	0.142036229179
rs4936225	11:134157035	ENSG00000151498.7	ACAD8	1	1	0	1	1	0	11	0.021231904	0.142036229179
rs4388898	11:133223429	ENSG00000151498.7	ACAD8	1	1	0	1	1	0	11	-0.017076036	0.142036229179
rs78478409	11:133304415	ENSG00000151498.7	ACAD8	1	1	0	1	1	0	11	-0.082457355	0.142036229179
rs61533638	11:134251493	ENSG00000151498.7	ACAD8	1	1	0	1	1	0	11	-0.025343963	0.142036229179
rs1944886	11:134624641	ENSG00000151498.7	ACAD8	1	1	0	1	1	0	11	-0.127753633	0.142036229179
rs4567482	11:134343947	ENSG00000151498.7	ACAD8	1	1	0	1	1	0	11	0.042901037	0.142036229179
rs71486999	11:134132704	ENSG00000151498.7	ACAD8	1	1	0	1	1	0	11	-0.045027027	0.142036229179
rs12797399	11:134014033	ENSG00000151498.7	ACAD8	1	1	0	1	1	0	11	-0.05064906	0.142036229179
rs113570438	11:133328742	ENSG00000151498.7	ACAD8	1	1	0	1	1	0	11	0.00199234	0.142036229179
rs11223691	11:133977076	ENSG00000151498.7	ACAD8	1	1	0	0	0	0	11	0.018956674	0.142036229179
rs10894763	11:133799408	ENSG00000151498.7	ACAD8	1	1	0	1	1	0	11	0.052458774	0.142036229179
rs56111637	11:134250840	ENSG00000151498.7	ACAD8	1	1	0	1	1	0	11	-0.099953817	0.142036229179
rs4609613	11:133223524	ENSG00000151498.7	ACAD8	1	1	0	1	1	0	11	-0.008591331	0.142036229179
rs35868113	11:134605091	ENSG00000151498.7	ACAD8	1	1	0	1	1	0	11	-0.078140073	0.142036229179
rs35022697	11:134151812	ENSG00000151498.7	ACAD8	0	0	0	0	0	0	11	-0.071464412	0.142036229179
rs61909718	11:134151788	ENSG00000151498.7	ACAD8	0	0	0	0	0	0	11	-0.152344734	0.142036229179
rs111801796	11:134294063	ENSG00000151498.7	ACAD8	1	1	0	1	1	0	11	0.007849588	0.142036229179
rs58777499	11:133927788	ENSG00000151498.7	ACAD8	1	1	0	1	1	0	11	0.020209424	0.142036229179
rs1784390	11:133924039	ENSG00000151498.7	ACAD8	1	1	0	1	1	0	11	-0.187999227	0.142036229179
rs11224105	11:134822929	ENSG00000151498.7	ACAD8	1	1	0	1	1	0	11	0.024839841	0.142036229179
rs11224106	11:134823025	ENSG00000151498.7	ACAD8	1	1	0	1	1	0	11	0.026401253	0.142036229179
rs713279	11:133563309	ENSG00000151498.7	ACAD8	1	1	0	1	1	0	11	-0.014790964	0.142036229179
rs2165312	11:134294129	ENSG00000151498.7	ACAD8	1	1	0	1	1	0	11	0.013289477	0.142036229179
rs6590776	11:134730670	ENSG00000151498.7	ACAD8	1	1	0	1	1	0	11	0.10901589	0.142036229179
rs11223562	11:133564874	ENSG00000151498.7	ACAD8	1	1	0	1	1	0	11	-0.061464195	0.142036229179
rs11223561	11:133562724	ENSG00000151498.7	ACAD8	1	1	0	1	1	0	11	-0.062074748	0.142036229179
rs7937081	11:134300415	ENSG00000151498.7	ACAD8	1	1	0	1	1	0	11	-0.078337192	0.142036229179
rs2282562	11:134112662	ENSG00000151498.7	ACAD8	1	1	0	1	1	0	11	0.008790317	0.142036229179
rs722449	11:133150936	ENSG00000151498.7	ACAD8	1	1	0	1	1	0	11	-0.065650905	0.142036229179
rs145590299	3:128646358	ENSG00000177646.13	ACAD9	1	1	0	1	1	0	3	0.1451333459	0.0789408554532
rs62272622	3:128547994	ENSG00000177646.13	ACAD9	1	1	0	1	1	0	3	0.1515172246	0.0789408554532
rs114298924	3:129170742	ENSG00000177646.13	ACAD9	1	1	0	1	1	0	3	-0.0783622598	0.0789408554532
rs66551211	3:128579242	ENSG00000177646.13	ACAD9	1	1	0	1	1	0	3	0.0580625045	0.0789408554532
rs34683220	3:128656222	ENSG00000177646.13	ACAD9	1	1	0	1	1	0	3	-0.061831819	0.0789408554532
rs73862212	3:128216754	ENSG00000177646.13	ACAD9	1	1	0	0	0	0	3	0.1247754903	0.0789408554532
rs9861608	3:128283469	ENSG00000177646.13	ACAD9	1	1	0	1	1	0	3	-0.0194348185	0.0789408554532
rs16851729	3:128578994	ENSG00000177646.13	ACAD9	1	1	0	1	1	0	3	0.0575175754	0.0789408554532
[truncated: 150,683 more rows]
